# Supplementary material for: SLC35G3 is a UDP-N-acetylglucosamine transporter for sperm glycoprotein formation and underpins male fertility in mice
Source: bioRxiv. 2025 Aug 26:2025.05.12.653469. Originally published 2025 May 15. Preprint. [Version 2] doi: 10.1101/2025.05.12.653469 (PMC12132321; doi:10.1101/2025.05.12.653469)
Supplement: Supplement 2 [file media-2.zip]

Archive with 3 entries (3 files):
- Table.S1-3/Table. S1.xls
- Table.S1-3/Table. S2.xlsx
- Table.S1-3/Table. S3.xlsx
