# Supplementary material for: SLC35G3 is a UDP-N-acetylglucosamine transporter for sperm glycoprotein formation and underpins male fertility in mice
Source: bioRxiv. 2025 Aug 26:2025.05.12.653469. Originally published 2025 May 15. Preprint. [Version 2] doi: 10.1101/2025.05.12.653469 (PMC12132321; doi:10.1101/2025.05.12.653469)
Supplement: Supplement 2 [file media-2.zip › Table.S1-3/Table. S1.xls]

#	Visible?	Starred?	Identified Proteins (778)	Accession Number	Alternate ID	Molecular Weight	Protein Grouping Ambiguity	Taxonomy	Slc35g3_KO	Slc35g3_WT
1	TRUE	Empty	Albumin OS=Mus musculus OX=10090 GN=Alb PE=1 SV=3	P07724 (+1)	Alb	69 kDa		1.6unknown	205.18	129.85
2	TRUE	Empty	Mucin 5, subtype B, tracheobronchial OS=Mus musculus OX=10090 GN=Muc5b PE=1 SV=1	E9Q5I3	Muc5b	515 kDa		1.1unknown	155.78	142.52
3	TRUE	Empty	L-lactate dehydrogenase C chain OS=Mus musculus OX=10090 GN=Ldhc PE=1 SV=2	P00342 (+1)	Ldhc	36 kDa	TRUE	0.9unknown	113.99	133.02
4	TRUE	Empty	CUB and zona pellucida-like domain-containing protein 1 OS=Mus musculus OX=10090 GN=Cuzd1 PE=1 SV=1	B2RU69		?		0.9unknown	87.39	101.35
5	TRUE	Empty	Serotransferrin OS=Mus musculus OX=10090 GN=Tf PE=1 SV=1	Q921I1	Tf	77 kDa		1.7unknown	112.09	67.564
6	TRUE	Empty	Hexokinase-1 OS=Mus musculus OX=10090 GN=Hk1 PE=1 SV=3	P17710	Hk1	108 kDa	TRUE	0.9unknown	75.992	83.399
10	TRUE	Empty	Phosphoglycerate kinase 2 OS=Mus musculus OX=10090 GN=Pgk2 PE=1 SV=4	P09041	Pgk2	45 kDa	TRUE	0.8unknown	48.445	60.174
8	TRUE	Empty	Cysteine-rich secretory protein 1 OS=Mus musculus OX=10090 GN=Crisp1 PE=2 SV=1	Q03401 (+1)	Crisp1	28 kDa		1.0unknown	53.194	55.951
9	TRUE	Empty	Serpina1a protein OS=Mus musculus OX=10090 GN=Serpina1b PE=2 SV=1	Q3KQQ4	Serpina1b	46 kDa	TRUE	1.4unknown	68.392	47.506
7	TRUE	Empty	Alpha-1-antitrypsin 1-3 OS=Mus musculus OX=10090 GN=Serpina1c PE=1 SV=1	A0A0R4J0X5 (+1)	Serpina1c	46 kDa	TRUE	1.5unknown	71.242	46.45
18	TRUE	Empty	Serine protease inhibitor A3K OS=Mus musculus OX=10090 GN=Serpina3k PE=1 SV=2	P07759	Serpina3k	47 kDa	TRUE	1.0unknown	46.545	46.45
12	TRUE	Empty	Aconitate hydratase, mitochondrial OS=Mus musculus OX=10090 GN=Aco2 PE=1 SV=1	Q99KI0	Aco2	85 kDa		0.8unknown	43.695	58.063
20	TRUE	Empty	Actin, cytoplasmic 2 OS=Mus musculus OX=10090 GN=Actg1 PE=1 SV=1	P63260 (+1)	Actg1	42 kDa	TRUE	0.9unknown	40.845	46.45
14	TRUE	Empty	Alpha-1-antitrypsin 1-6 OS=Mus musculus OX=10090 GN=Serpina1f PE=3 SV=1	G3X9Z5	Serpina1f	46 kDa	TRUE	1.1unknown	45.595	43.283
15	TRUE	Empty	Glucose-6-phosphate isomerase OS=Mus musculus OX=10090 GN=Gpi PE=1 SV=4	P06745	Gpi	63 kDa		0.8unknown	39.896	50.673
16	TRUE	Empty	Succinyl-CoA:3-ketoacid-coenzyme A transferase OS=Mus musculus OX=10090 GN=Oxct2b PE=3 SV=1	A0A0R4J198 (+1)	Oxct2b	57 kDa		1.1unknown	51.294	45.395
17	TRUE	Empty	Epididymal-specific lipocalin-5 OS=Mus musculus OX=10090 GN=Lcn5 PE=1 SV=1	A2AJB7	Lcn5	21 kDa		1.0unknown	46.545	47.506
13	TRUE	Empty	Serine protease inhibitor A3K OS=Mus musculus OX=10090 GN=Serpina3k PE=1 SV=1	A0A0R4J0I1	Serpina3k	47 kDa	TRUE	1.4unknown	57.944	42.227
19	TRUE	Empty	Complement C3 OS=Mus musculus OX=10090 GN=C3 PE=1 SV=3	P01027	C3	186 kDa		3.2unknown	60.793	19.002
11	TRUE	Empty	Alpha-1-antitrypsin 1-4 OS=Mus musculus OX=10090 GN=Serpina1d PE=1 SV=1	Q00897	Serpina1d	46 kDa	TRUE	1.6unknown	65.543	40.116
21	TRUE	Empty	Phosphatidylethanolamine-binding protein 1 OS=Mus musculus OX=10090 GN=Pebp1 PE=1 SV=3	P70296 (+2)	Pebp1	21 kDa		1.2unknown	47.495	40.116
22	TRUE	Empty	L-lactate dehydrogenase OS=Mus musculus OX=10090 GN=Ldhal6b PE=1 SV=1	Q8BVP2	Ldhal6b	42 kDa		0.9unknown	37.996	44.339
23	TRUE	Empty	T-complex protein 1 subunit beta OS=Mus musculus OX=10090 GN=Cct2 PE=1 SV=4	P80314 (+1)	Cct2	57 kDa		0.7unknown	31.347	42.227
35	TRUE	Empty	Actin, alpha cardiac muscle 1 OS=Mus musculus OX=10090 GN=Actc1 PE=1 SV=1	P68033 (+4)	Actc1	42 kDa	TRUE	0.5unknown	21.848	40.116
27	TRUE	Empty	Sodium/potassium-transporting ATPase subunit alpha-4 OS=Mus musculus OX=10090 GN=Atp1a4 PE=1 SV=3	Q9WV27	Atp1a4	115 kDa	TRUE	0.7unknown	28.497	39.06
26	TRUE	Empty	Succinate-CoA ligase subunit beta (Fragment) OS=Mus musculus OX=10090 GN=Sucla2 PE=2 SV=1	Q3U6C7 (+2)	Sucla2	51 kDa		1.0unknown	35.146	34.838
25	TRUE	Empty	Aldehyde dehydrogenase 1A1 OS=Mus musculus OX=10090 GN=Aldh1a1 PE=1 SV=5	P24549	Aldh1a1	54 kDa	TRUE	0.7unknown	27.547	36.949
28	TRUE	Empty	Lactotransferrin OS=Mus musculus OX=10090 GN=Ltf PE=2 SV=1	Q4FJR3	Ltf	78 kDa		0.8unknown	28.497	36.949
33	TRUE	Empty	Angiotensin-converting enzyme OS=Mus musculus OX=10090 GN=Ace PE=1 SV=3	P09470 (+2)	Ace	151 kDa	TRUE	0.8unknown	28.497	34.838
36	TRUE	Empty	Alpha-enolase OS=Mus musculus OX=10090 GN=Eno1 PE=1 SV=3	P17182 (+1)	Eno1	47 kDa	TRUE	0.9unknown	30.397	33.782
31	TRUE	Empty	Malate dehydrogenase, mitochondrial OS=Mus musculus OX=10090 GN=Mdh2 PE=1 SV=3	P08249	Mdh2	36 kDa		1.0unknown	34.196	33.782
55	TRUE	Empty	Phosphoglycerate mutase 2 OS=Mus musculus OX=10090 GN=Pgam2 PE=1 SV=3	O70250 (+1)	Pgam2	29 kDa	TRUE	0.7unknown	24.697	33.782
44	TRUE	Empty	Tubulin beta-4B chain OS=Mus musculus OX=10090 GN=Tubb4b PE=1 SV=1	P68372	Tubb4b	50 kDa	TRUE	0.8unknown	25.647	32.726
47	TRUE	Empty	Endoplasmic reticulum chaperone BiP OS=Mus musculus OX=10090 GN=Hspa5 PE=1 SV=3	P20029 (+2)	Hspa5	72 kDa	TRUE	0.8unknown	26.597	32.726
30	TRUE	Empty	Fructose-bisphosphate aldolase OS=Mus musculus OX=10090 GN=Aldoart2 PE=1 SV=1	A6ZI47	Aldoart2	39 kDa	TRUE	0.7unknown	20.898	31.671
32	TRUE	Empty	Heat shock protein 1-like OS=Mus musculus OX=10090 GN=Hspa1l PE=1 SV=1	A1L347 (+2)	Hspa1l	71 kDa	TRUE	1.1unknown	33.246	30.615
37	TRUE	Empty	Sulfhydryl oxidase 1 OS=Mus musculus OX=10090 GN=Qsox1 PE=1 SV=1	Q8BND5	Qsox1	83 kDa		1.0unknown	33.246	31.671
34	TRUE	Empty	Beta-globin OS=Mus musculus OX=10090 GN=Hbb-bs PE=1 SV=1	A8DUK4	Hbb-bs	16 kDa	TRUE	1.2unknown	36.096	30.615
39	TRUE	Empty	Renalase OS=Mus musculus OX=10090 GN=Rnls PE=1 SV=2	A7RDN6	Rnls	38 kDa	TRUE	1.0unknown	30.397	30.615
40	TRUE	Empty	Ceruloplasmin OS=Mus musculus OX=10090 GN=Cp PE=1 SV=1	E9PZD8 (+3)	Cp	124 kDa		1.0unknown	25.647	25.336
41	TRUE	Empty	Glutathione S-transferase Mu 2 OS=Mus musculus OX=10090 GN=Gstm2 PE=1 SV=2	P15626	Gstm2	26 kDa	TRUE	0.9unknown	26.597	30.615
42	TRUE	Empty	Solute carrier family 2, facilitated glucose transporter member 3 OS=Mus musculus OX=10090 GN=Slc2a3 PE=1 SV=1	P32037 (+2)	Slc2a3	53 kDa		0.6unknown	22.797	35.893
56	TRUE	Empty	Serine/threonine-protein phosphatase PP1-gamma catalytic subunit OS=Mus musculus OX=10090 GN=Ppp1cc PE=1 SV=1	P63087 (+2)	Ppp1cc	37 kDa	TRUE	0.6unknown	18.998	29.559
24	TRUE	Empty	Alpha-1-antitrypsin 1-5 OS=Mus musculus OX=10090 GN=Serpina1e PE=1 SV=1	Q00898	Serpina1e	46 kDa	TRUE	1.5unknown	41.795	28.504
45	TRUE	Empty	Carboxylesterase 5A OS=Mus musculus OX=10090 GN=Ces5a PE=2 SV=1	Q6AW46	Ces5a	64 kDa		0.8unknown	25.647	33.782
46	TRUE	Empty	Fructose-1,6-bisphosphatase 1 OS=Mus musculus OX=10090 GN=Fbp1 PE=1 SV=3	Q9QXD6	Fbp1	37 kDa		0.8unknown	23.747	30.615
38	TRUE	Empty	Beta-globin OS=Mus musculus OX=10090 GN=Hbbt1 PE=3 SV=1	A8DUK0 (+3)	Hbbt1	16 kDa	TRUE	1.2unknown	35.146	28.504
48	TRUE	Empty	Filamin, alpha OS=Mus musculus OX=10090 GN=Flna PE=1 SV=1	B7FAU9 (+2)	Flna	280 kDa		0.9unknown	21.848	25.336
49	TRUE	Empty	Sorbitol dehydrogenase OS=Mus musculus OX=10090 GN=Sord PE=1 SV=3	Q64442	Sord	38 kDa		0.5unknown	18.048	36.949
50	TRUE	Empty	Adenylate kinase isoenzyme 1 OS=Mus musculus OX=10090 GN=Ak1 PE=1 SV=1	Q9R0Y5	Ak1	22 kDa		0.9unknown	24.697	27.448
51	TRUE	Empty	Calcium-transporting ATPase OS=Mus musculus OX=10090 GN=Atp2b4 PE=2 SV=2	D1FNM8 (+3)	Atp2b4	129 kDa		0.7unknown	20.898	29.559
52	TRUE	Empty	T-complex protein 1 subunit alpha OS=Mus musculus OX=10090 GN=Tcp1 PE=1 SV=3	P11983	Tcp1	60 kDa		0.8unknown	19.948	26.392
53	TRUE	Empty	Mannose-6-phosphate isomerase OS=Mus musculus OX=10090 GN=Mpi PE=1 SV=1	Q3V100 (+1)	Mpi	47 kDa		0.8unknown	22.797	29.559
54	TRUE	Empty	60 kDa heat shock protein, mitochondrial OS=Mus musculus OX=10090 GN=Hspd1 PE=1 SV=1	P63038	Hspd1	61 kDa		1.0unknown	26.597	27.448
43	TRUE	Empty	14-3-3 protein zeta/delta OS=Mus musculus OX=10090 GN=Ywhaz PE=1 SV=1	P63101	Ywhaz	28 kDa	TRUE	1.1unknown	32.296	28.504
29	TRUE	Empty	Fructose-bisphosphate aldolase OS=Mus musculus OX=10090 GN=Aldoa PE=1 SV=1	A6ZI44	Aldoa	45 kDa	TRUE	1.1unknown	29.447	26.392
57	TRUE	Empty	Succinate dehydrogenase [ubiquinone] flavoprotein subunit, mitochondrial OS=Mus musculus OX=10090 GN=Sdha PE=1 SV=1	Q8K2B3	Sdha	73 kDa		0.7unknown	20.898	28.504
58	TRUE	Empty	Hemopexin OS=Mus musculus OX=10090 GN=Hpx PE=1 SV=2	Q91X72	Hpx	51 kDa		1.1unknown	25.647	23.225
59	TRUE	Empty	Serine (or cysteine) peptidase inhibitor, clade A (alpha-1 antiproteinase, antitrypsin), member 16 OS=Mus musculus OX=10090 GN=Serpina16 PE=3 SV=1	D3Z660	Serpina16	47 kDa		1.0unknown	25.647	25.336
73	TRUE	Empty	T-complex protein 1 subunit theta OS=Mus musculus OX=10090 GN=Cct8 PE=1 SV=3	P42932 (+3)	Cct8	60 kDa	TRUE	0.7unknown	18.998	26.392
61	TRUE	Empty	Dipeptidase 3 OS=Mus musculus OX=10090 GN=Dpep3 PE=1 SV=1	Q9DA79	Dpep3	54 kDa		0.7unknown	20.898	28.504
62	TRUE	Empty	Stress-70 protein, mitochondrial OS=Mus musculus OX=10090 GN=Hspa9 PE=1 SV=3	P38647	Hspa9	73 kDa		0.9unknown	21.848	24.281
75	TRUE	Empty	Heat shock cognate 71 kDa protein OS=Mus musculus OX=10090 GN=Hspa8 PE=1 SV=1	P63017 (+4)	Hspa8	71 kDa	TRUE	0.7unknown	18.998	25.336
64	TRUE	Empty	Angiotensinogen OS=Mus musculus OX=10090 GN=Agt PE=1 SV=1	A0A5F8MPW1 (+1)	Agt	52 kDa		0.7unknown	20.898	30.615
65	TRUE	Empty	Carnitine O-acetyltransferase OS=Mus musculus OX=10090 GN=Crat PE=1 SV=1	H7BX88 (+1)	Crat	69 kDa		1.0unknown	25.647	26.392
66	TRUE	Empty	ATP synthase subunit alpha, mitochondrial OS=Mus musculus OX=10090 GN=Atp5f1a PE=1 SV=1	Q03265	Atp5f1a	60 kDa		0.7unknown	21.848	29.559
67	TRUE	Empty	Aspartyl aminopeptidase OS=Mus musculus OX=10090 GN=Dnpep PE=1 SV=1	Q3TVK3 (+3)	Dnpep	52 kDa		0.8unknown	20.898	26.392
68	TRUE	Empty	ATP-dependent 6-phosphofructokinase OS=Mus musculus OX=10090 GN=Pfkp PE=1 SV=1	Q8C605 (+1)	Pfkp	86 kDa		0.9unknown	23.747	26.392
69	TRUE	Empty	Long-chain-fatty-acid--CoA ligase OS=Mus musculus OX=10090 GN=Acsl1 PE=1 SV=1	D3Z041 (+1)	Acsl1	78 kDa		0.6unknown	17.098	30.615
70	TRUE	Empty	Prominin-1 OS=Mus musculus OX=10090 GN=Prom1 PE=1 SV=1	Q8CDK8	Prom1	93 kDa		1.1unknown	25.647	23.225
71	TRUE	Empty	Heat shock protein 70-2 OS=Mus musculus OX=10090 PE=3 SV=1	B7U582 (+1)		70 kDa	TRUE	1.1unknown	24.697	22.169
80	TRUE	Empty	Glutathione S-transferase Mu 7 OS=Mus musculus OX=10090 GN=Gstm7 PE=1 SV=1	Q80W21	Gstm7	26 kDa	TRUE	1.0unknown	22.797	22.169
72	TRUE	Empty	Glyceraldehyde-3-phosphate dehydrogenase OS=Mus musculus OX=10090 GN=Gapdh PE=1 SV=1	A0A0A0MQF6 (+3)	Gapdh	39 kDa	TRUE	1.0unknown	21.848	21.114
60	TRUE	Empty	Tubulin alpha-3 chain OS=Mus musculus OX=10090 GN=Tuba3b PE=1 SV=1	P05214 (+1)	Tuba3b	50 kDa	TRUE	1.4unknown	28.497	20.058
74	TRUE	Empty	Predicted gene 884 OS=Mus musculus OX=10090 GN=Gm884 PE=1 SV=1	A2A9H6	Gm884	406 kDa	TRUE	1.2unknown	24.697	20.058
76	TRUE	Empty	T-complex protein 1 subunit gamma OS=Mus musculus OX=10090 GN=Cct3 PE=1 SV=1	P80318 (+1)	Cct3	61 kDa		0.9unknown	19.948	21.114
77	TRUE	Empty	Tripeptidyl-peptidase 2 OS=Mus musculus OX=10090 GN=Tpp2 PE=2 SV=1	Q3TW28 (+1)	Tpp2	138 kDa		0.5unknown	12.349	25.336
78	TRUE	Empty	Acrosin-binding protein OS=Mus musculus OX=10090 GN=Acrbp PE=1 SV=1	Q3V140	Acrbp	61 kDa		1.6unknown	25.647	15.835
79	TRUE	Empty	Saccharopine dehydrogenase-like oxidoreductase OS=Mus musculus OX=10090 GN=Sccpdh PE=1 SV=1	Q8R127	Sccpdh	47 kDa		1.1unknown	18.048	16.891
63	TRUE	Empty	Fructose-bisphosphate aldolase OS=Mus musculus OX=10090 GN=Aldoart1 PE=1 SV=1	Q9CPQ9	Aldoart1	39 kDa	TRUE	1.0unknown	18.998	19.002
81	TRUE	Empty	Citrate synthase OS=Mus musculus OX=10090 GN=Csl PE=1 SV=1	Q80X68 (+1)	Csl	52 kDa	TRUE	1.6unknown	30.397	19.002
82	TRUE	Empty	Pyruvate kinase PKM OS=Mus musculus OX=10090 GN=Pkm PE=1 SV=4	P52480	Pkm	58 kDa		1.1unknown	23.747	22.169
83	TRUE	Empty	ATP synthase subunit beta, mitochondrial OS=Mus musculus OX=10090 GN=Atp5f1b PE=1 SV=2	P56480	Atp5f1b	56 kDa		1.1unknown	23.747	21.114
84	TRUE	Empty	Clusterin OS=Mus musculus OX=10090 GN=Clu PE=1 SV=1	Q06890 (+1)	Clu	52 kDa		1.0unknown	22.797	23.225
85	TRUE	Empty	Superoxide dismutase [Mn], mitochondrial OS=Mus musculus OX=10090 GN=Sod2 PE=1 SV=3	P09671 (+1)	Sod2	25 kDa		0.9unknown	19.948	22.169
86	TRUE	Empty	Threonine synthase-like 1 (Bacterial) OS=Mus musculus OX=10090 GN=Thnsl1 PE=1 SV=1	Q149D1 (+1)	Thnsl1	83 kDa		0.9unknown	18.998	22.169
87	TRUE	Empty	Prostaglandin-H2 D-isomerase OS=Mus musculus OX=10090 GN=Ptgds PE=1 SV=1	O09114	Ptgds	21 kDa		0.7unknown	15.198	22.169
88	TRUE	Empty	Pyruvate dehydrogenase E1 component subunit alpha, testis-specific form, mitochondrial OS=Mus musculus OX=10090 GN=Pdha2 PE=1 SV=1	P35487 (+1)	Pdha2	43 kDa		1.0unknown	19.948	20.058
89	TRUE	Empty	Aldo-keto reductase family 1 member B1 OS=Mus musculus OX=10090 GN=Akr1b1 PE=1 SV=3	P45376 (+1)	Akr1b1	36 kDa		0.6unknown	17.098	27.448
90	TRUE	Empty	Epididymis-specific alpha-mannosidase OS=Mus musculus OX=10090 GN=Man2b2 PE=1 SV=2	O54782	Man2b2	116 kDa		0.9unknown	17.098	19.002
91	TRUE	Empty	Triosephosphate isomerase OS=Mus musculus OX=10090 GN=Tpi1 PE=1 SV=5	P17751	Tpi1	27 kDa		1.2unknown	20.898	16.891
92	TRUE	Empty	L-lactate dehydrogenase OS=Mus musculus OX=10090 GN=Ldhb PE=1 SV=1	A0A6I8MX27 (+1)	Ldhb	37 kDa	TRUE	1.1unknown	21.848	19.002
93	TRUE	Empty	Acetyl-CoA acetyltransferase, mitochondrial OS=Mus musculus OX=10090 GN=Acat1 PE=2 SV=1	Q3TQP7 (+1)	Acat1	45 kDa		1.1unknown	18.998	16.891
94	TRUE	Empty	Pregnancy zone protein OS=Mus musculus OX=10090 GN=Pzp PE=1 SV=3	Q61838	Pzp	166 kDa		2.1unknown	24.697	11.613
100	TRUE	Empty	Alpha globin 1 OS=Mus musculus OX=10090 GN=Hba-a1 PE=1 SV=1	Q91VB8 (+2)	Hba-a1	15 kDa	TRUE	0.9unknown	17.098	19.002
96	TRUE	Empty	Succinate--CoA ligase [ADP/GDP-forming] subunit alpha, mitochondrial OS=Mus musculus OX=10090 GN=Suclg1 PE=1 SV=4	Q9WUM5	Suclg1	36 kDa		1.0unknown	19.948	19.002
97	TRUE	Empty	Beta-globin OS=Mus musculus OX=10090 GN=Hbbt2 PE=3 SV=1	A8DV41 (+5)	Hbbt2	16 kDa	TRUE	1.2unknown	20.898	17.947
120	TRUE	Empty	Citrate synthase, mitochondrial OS=Mus musculus OX=10090 GN=Cs PE=1 SV=1	Q9CZU6	Cs	52 kDa	TRUE	1.1unknown	18.998	17.947
99	TRUE	Empty	Creatine kinase B-type OS=Mus musculus OX=10090 GN=Ckb PE=1 SV=1	Q04447	Ckb	43 kDa		1.5unknown	22.797	14.78
121	TRUE	Empty	Glutathione transferase OS=Mus musculus OX=10090 GN=Gstm1 PE=1 SV=2	A2AE89 (+1)	Gstm1	29 kDa	TRUE	1.0unknown	17.098	17.947
101	TRUE	Empty	Pyruvate dehydrogenase E1 component subunit beta, mitochondrial OS=Mus musculus OX=10090 GN=Pdhb PE=1 SV=1	Q9D051	Pdhb	39 kDa		1.2unknown	19.948	16.891
102	TRUE	Empty	cAMP-dependent protein kinase type II-alpha regulatory subunit OS=Mus musculus OX=10090 GN=Prkar2a PE=1 SV=1	A0A0A6YX73 (+2)	Prkar2a	43 kDa		0.8unknown	17.098	21.114
103	TRUE	Empty	Transgelin OS=Mus musculus OX=10090 GN=Tagln PE=1 SV=3	P37804	Tagln	23 kDa		0.9unknown	17.098	19.002
132	TRUE	Empty	Malic enzyme OS=Mus musculus OX=10090 GN=Me1 PE=2 SV=1	Q921S3 (+1)	Me1	64 kDa	TRUE	0.8unknown	14.248	17.947
105	TRUE	Empty	Low-density lipoprotein receptor-related protein 2 OS=Mus musculus OX=10090 GN=Lrp2 PE=1 SV=1	A2ARV4	Lrp2	519 kDa		0.7unknown	13.299	20.058
133	TRUE	Empty	D-dopachrome decarboxylase OS=Mus musculus OX=10090 GN=Ddt PE=1 SV=3	O35215 (+1)	Ddt	13 kDa	TRUE	0.7unknown	13.299	17.947
95	TRUE	Empty	Tubulin alpha-1B chain OS=Mus musculus OX=10090 GN=Tuba1b PE=1 SV=2	P05213	Tuba1b	50 kDa	TRUE	1.2unknown	20.898	16.891
108	TRUE	Empty	Ras-related protein Rab-2A OS=Mus musculus OX=10090 GN=Rab2a PE=1 SV=1	P53994 (+1)	Rab2a	24 kDa		1.1unknown	19.948	17.947
109	TRUE	Empty	T-complex protein 1 subunit delta OS=Mus musculus OX=10090 GN=Cct4 PE=1 SV=3	P80315 (+3)	Cct4	58 kDa		0.7unknown	16.148	23.225
110	TRUE	Empty	Lysosomal alpha-mannosidase OS=Mus musculus OX=10090 GN=Man2b1 PE=1 SV=4	O09159 (+1)	Man2b1	115 kDa		0.9unknown	17.098	19.002
122	TRUE	Empty	ADP/ATP translocase OS=Mus musculus OX=10090 GN=Slc25a31 PE=1 SV=1	B2RTC8 (+1)	Slc25a31	35 kDa	TRUE	0.9unknown	15.198	16.891
112	TRUE	Empty	T-complex protein 1 subunit epsilon OS=Mus musculus OX=10090 GN=Cct5 PE=1 SV=1	P80316	Cct5	60 kDa		1.3unknown	18.048	13.724
113	TRUE	Empty	Isoleucine--tRNA ligase, mitochondrial OS=Mus musculus OX=10090 GN=Iars2 PE=1 SV=1	Q8BIJ6	Iars2	113 kDa		0.5unknown	8.549	16.891
114	TRUE	Empty	Triokinase/FMN cyclase OS=Mus musculus OX=10090 GN=Tkfc PE=1 SV=1	Q8VC30	Tkfc	60 kDa		0.9unknown	14.248	15.835
115	TRUE	Empty	Sperm equatorial segment protein 1 OS=Mus musculus OX=10090 GN=Spesp1 PE=1 SV=2	Q9D5A0	Spesp1	45 kDa		1.1unknown	16.148	14.78
104	TRUE	Empty	Defensin_propep domain-containing protein OS=Mus musculus OX=10090 GN=AY761185 PE=2 SV=1	B9EJ34	AY761185	10 kDa	TRUE	0.8unknown	13.299	15.835
117	TRUE	Empty	Protein disulfide-isomerase A3 OS=Mus musculus OX=10090 GN=Pdia3 PE=1 SV=2	P27773	Pdia3	57 kDa		0.7unknown	14.248	20.058
118	TRUE	Empty	T-complex protein 1 subunit eta OS=Mus musculus OX=10090 GN=Cct7 PE=1 SV=1	P80313 (+4)	Cct7	60 kDa		0.8unknown	15.198	19.002
119	TRUE	Empty	Apolipoprotein A-I OS=Mus musculus OX=10090 GN=Apoa1 PE=1 SV=2	Q00623 (+1)	Apoa1	31 kDa		1.7unknown	21.848	12.668
116	TRUE	Empty	Nucleoside diphosphate kinase OS=Mus musculus OX=10090 GN=Gm20390 PE=3 SV=1	E9PZF0	Gm20390	30 kDa	TRUE	1.1unknown	18.048	15.835
143	TRUE	Empty	L-lactate dehydrogenase OS=Mus musculus OX=10090 GN=Ldha PE=1 SV=1	A0A1B0GSX0	Ldha	40 kDa	TRUE	0.7unknown	10.449	15.835
98	TRUE	Empty	Leucine-rich repeat-containing 37A OS=Mus musculus OX=10090 GN=Lrrc37a PE=1 SV=2	B1AWG4	Lrrc37a	367 kDa	TRUE	1.4unknown	20.898	14.78
106	TRUE	Empty	Heat shock 70 kDa protein 1B OS=Mus musculus OX=10090 GN=Hspa1b PE=1 SV=3	P17879 (+3)	Hspa1b	70 kDa	TRUE	1.3unknown	19.948	14.78
124	TRUE	Empty	Proteasome subunit alpha type-2 OS=Mus musculus OX=10090 GN=Psma2 PE=1 SV=3	P49722 (+1)	Psma2	26 kDa		1.1unknown	16.148	14.78
111	TRUE	Empty	Phosphoglycerate kinase 1 OS=Mus musculus OX=10090 GN=Pgk1 PE=1 SV=4	P09411	Pgk1	45 kDa	TRUE	1.2unknown	17.098	14.78
137	TRUE	Empty	Nucleoside diphosphate kinase A OS=Mus musculus OX=10090 GN=Nme1 PE=1 SV=1	P15532 (+1)	Nme1	17 kDa	TRUE	0.8unknown	11.399	14.78
127	TRUE	Empty	Cystatin-C OS=Mus musculus OX=10090 GN=Cst3 PE=1 SV=2	P21460 (+2)	Cst3	16 kDa		1.1unknown	17.098	15.835
128	TRUE	Empty	Transitional endoplasmic reticulum ATPase OS=Mus musculus OX=10090 GN=Vcp PE=1 SV=4	Q01853	Vcp	89 kDa		0.8unknown	13.299	15.835
129	TRUE	Empty	Cytochrome b-c1 complex subunit 1, mitochondrial OS=Mus musculus OX=10090 GN=Uqcrc1 PE=2 SV=1	Q3TIC8 (+1)	Uqcrc1	53 kDa		1.0unknown	16.148	16.891
130	TRUE	Empty	Prominin-2 OS=Mus musculus OX=10090 GN=Prom2 PE=1 SV=1	Q3UUY6	Prom2	93 kDa		1.2unknown	16.148	13.724
131	TRUE	Empty	MKIAA0617 protein (Fragment) OS=Mus musculus OX=10090 GN=mKIAA0617 PE=3 SV=1	Q6ZQ84 (+1)	mKIAA0617	91 kDa		0.8unknown	11.399	14.78
126	TRUE	Empty	Peroxiredoxin-6 OS=Mus musculus OX=10090 GN=Prdx6 PE=1 SV=3	O08709 (+2)	Prdx6	25 kDa	TRUE	1.2unknown	17.098	13.724
138	TRUE	Empty	Peroxiredoxin-5, mitochondrial OS=Mus musculus OX=10090 GN=Prdx5 PE=1 SV=2	P99029 (+2)	Prdx5	22 kDa	TRUE	0.8unknown	10.449	13.724
134	TRUE	Empty	E1 ubiquitin-activating enzyme OS=Mus musculus OX=10090 GN=Uba1 PE=2 SV=1	A0A1S6GWH5 (+2)	Uba1	124 kDa		0.9unknown	13.299	14.78
135	TRUE	Empty	alpha-1,2-Mannosidase (Fragment) OS=Mus musculus OX=10090 GN=Man1a PE=1 SV=1	A0A1W2P788 (+2)	Man1a	82 kDa		1.6unknown	18.998	11.613
136	TRUE	Empty	Dihydrolipoyl dehydrogenase, mitochondrial OS=Mus musculus OX=10090 GN=Dld PE=1 SV=2	O08749	Dld	54 kDa		1.4unknown	15.198	10.557
150	TRUE	Empty	Epididymal secretory glutathione peroxidase OS=Mus musculus OX=10090 GN=Gpx5 PE=2 SV=3	P21765 (+1)	Gpx5	25 kDa	TRUE	1.0unknown	13.299	13.724
246	TRUE	Empty	A disintegrin and metallopeptidase domain 6 OS=Mus musculus OX=10090 GN=Adam6a PE=1 SV=1	B2RSY5 (+2)	Adam6a	85 kDa	TRUE	0.4unknown	5.6994	13.724
139	TRUE	Empty	Cullin-associated NEDD8-dissociated protein 1 OS=Mus musculus OX=10090 GN=Cand1 PE=1 SV=2	Q6ZQ38	Cand1	136 kDa		0.5unknown	9.4989	19.002
140	TRUE	Empty	Hyaluronidase-5 OS=Mus musculus OX=10090 GN=Hyal5 PE=1 SV=1	Q812F3 (+1)	Hyal5	61 kDa		1.0unknown	13.299	12.668
141	TRUE	Empty	Four and a half LIM domains 4 OS=Mus musculus OX=10090 GN=Fhl4 PE=1 SV=1	Q8CDC8	Fhl4	32 kDa		0.7unknown	11.399	16.891
142	TRUE	Empty	L-2-hydroxyglutarate dehydrogenase, mitochondrial OS=Mus musculus OX=10090 GN=L2hgdh PE=1 SV=1	Q91YP0	L2hgdh	51 kDa		0.7unknown	11.399	16.891
377	TRUE	Empty	Aldo-keto reductase family 1 member B7 OS=Mus musculus OX=10090 GN=Akr1b7 PE=1 SV=4	P21300 (+1)	Akr1b7	36 kDa	TRUE	0.0unknown	0	13.724
144	TRUE	Empty	Sperm acrosome associated 1 OS=Mus musculus OX=10090 GN=Spaca1 PE=1 SV=1	B1AWF2 (+1)	Spaca1	33 kDa		1.0unknown	14.248	14.78
145	TRUE	Empty	Naglu OS=Mus musculus OX=10090 GN=Naglu PE=2 SV=1	O54752 (+1)	Naglu	83 kDa		1.0unknown	12.349	12.668
378	TRUE	Empty	Aldo_ket_red domain-containing protein OS=Mus musculus OX=10090 GN=Akr1b7 PE=2 SV=1	Q3UGS8	Akr1b7	36 kDa	TRUE	0.0unknown	0	13.724
147	TRUE	Empty	Carboxypeptidase Q OS=Mus musculus OX=10090 GN=Cpq PE=1 SV=1	Q9WVJ3	Cpq	52 kDa		2.7unknown	17.098	6.3341
148	TRUE	Empty	Zpbp protein OS=Mus musculus OX=10090 GN=Zpbp PE=2 SV=1	B7ZP49 (+2)	Zpbp	39 kDa		0.9unknown	10.449	11.613
149	TRUE	Empty	Cytochrome c, testis-specific OS=Mus musculus OX=10090 GN=Cyct PE=1 SV=3	P00015 (+1)	Cyct	12 kDa		1.1unknown	14.248	12.668
153	TRUE	Empty	Lymphocyte cytosolic protein 1 OS=Mus musculus OX=10090 GN=Lcp1 PE=2 SV=1	Q3TJX0 (+4)	Lcp1	70 kDa	TRUE	0.9unknown	11.399	12.668
151	TRUE	Empty	Dipeptidyl peptidase 3 OS=Mus musculus OX=10090 GN=Dpp3 PE=2 SV=1	Q3THP1 (+4)	Dpp3	83 kDa		0.5unknown	7.5992	14.78
152	TRUE	Empty	T-complex protein 1 subunit zeta OS=Mus musculus OX=10090 GN=Cct6a PE=1 SV=3	P80317 (+3)	Cct6a	58 kDa		0.7unknown	7.5992	11.613
167	TRUE	Empty	Plastin-3 (Fragment) OS=Mus musculus OX=10090 GN=Pls3 PE=1 SV=1	A0A1C7CYV0 (+3)	Pls3	71 kDa	TRUE	1.0unknown	12.349	12.668
154	TRUE	Empty	3-hydroxyisobutyrate dehydrogenase, mitochondrial OS=Mus musculus OX=10090 GN=Hibadh PE=1 SV=1	Q99L13	Hibadh	35 kDa		1.0unknown	12.349	12.668
155	TRUE	Empty	Cytochrome b-c1 complex subunit 2, mitochondrial OS=Mus musculus OX=10090 GN=Uqcrc2 PE=1 SV=1	Q9DB77	Uqcrc2	48 kDa		0.9unknown	11.399	12.668
156	TRUE	Empty	Fumarylacetoacetate hydrolase domain-containing 2A OS=Mus musculus OX=10090 GN=Fahd2a PE=1 SV=1	A0A0R4J094	Fahd2a	35 kDa		0.8unknown	9.4989	11.613
157	TRUE	Empty	CD109 antigen OS=Mus musculus OX=10090 GN=Cd109 PE=1 SV=1	A6MDD3 (+1)	Cd109	162 kDa		1.0unknown	10.449	10.557
158	TRUE	Empty	Zona pellucida sperm-binding protein 3 receptor OS=Mus musculus OX=10090 GN=Zp3r PE=1 SV=1	G3X970	Zp3r	65 kDa		0.6unknown	9.4989	14.78
159	TRUE	Empty	Aspartate aminotransferase, mitochondrial OS=Mus musculus OX=10090 GN=Got2 PE=1 SV=1	P05202	Got2	47 kDa		0.9unknown	11.399	12.668
160	TRUE	Empty	26S proteasome non-ATPase regulatory subunit 3 OS=Mus musculus OX=10090 GN=Psmd3 PE=1 SV=3	P14685	Psmd3	61 kDa		0.9unknown	10.449	11.613
161	TRUE	Empty	Aldehyde dehydrogenase, mitochondrial OS=Mus musculus OX=10090 GN=Aldh2 PE=1 SV=1	P47738 (+4)	Aldh2	57 kDa		1.1unknown	10.449	9.5012
162	TRUE	Empty	Isochorismatase domain-containing protein 2A OS=Mus musculus OX=10090 GN=Isoc2a PE=1 SV=1	P85094	Isoc2a	22 kDa		0.6unknown	9.4989	16.891
163	TRUE	Empty	Serine peptidase inhibitor, Kazal type 5 OS=Mus musculus OX=10090 GN=Spink5 PE=1 SV=1	Q148R4	Spink5	115 kDa		1.1unknown	11.399	10.557
192	TRUE	Empty	Predicted gene 20441 (Fragment) OS=Mus musculus OX=10090 GN=Gm20441 PE=3 SV=1	G3UYJ7	Gm20441	29 kDa	TRUE	0.6unknown	7.5992	12.668
165	TRUE	Empty	Protein phosphatase 1 regulatory subunit 7 OS=Mus musculus OX=10090 GN=Ppp1r7 PE=1 SV=2	Q3UM45	Ppp1r7	41 kDa		1.0unknown	11.399	11.613
146	TRUE	Empty	Heat shock 70 kDa protein 4L OS=Mus musculus OX=10090 GN=Hspa4l PE=1 SV=2	P48722	Hspa4l	94 kDa	TRUE	0.9unknown	10.449	11.613
125	TRUE	Empty	Envelope protein OS=Mus musculus OX=10090 PE=4 SV=1	A0A0A0UEG7 (+1)		69 kDa	TRUE	1.8unknown	18.998	10.557
168	TRUE	Empty	Alpha-mannosidase OS=Mus musculus OX=10090 GN=Man2c1 PE=2 SV=1	A0A1S6GWG9 (+4)	Man2c1	118 kDa		1.0unknown	12.349	12.668
169	TRUE	Empty	Malate dehydrogenase, cytoplasmic OS=Mus musculus OX=10090 GN=Mdh1 PE=1 SV=3	P14152	Mdh1	37 kDa		1.3unknown	13.299	10.557
170	TRUE	Empty	Alcohol dehydrogenase class-3 OS=Mus musculus OX=10090 GN=Adh5 PE=1 SV=3	P28474 (+1)	Adh5	40 kDa		1.7unknown	12.349	7.3898
171	TRUE	Empty	26S proteasome non-ATPase regulatory subunit 2 OS=Mus musculus OX=10090 GN=Psmd2 PE=2 SV=1	Q3TI61 (+5)	Psmd2	100 kDa		1.5unknown	12.349	8.4455
172	TRUE	Empty	PCI domain-containing protein OS=Mus musculus OX=10090 GN=Psmd11 PE=2 SV=1	Q3UWW9 (+3)	Psmd11	47 kDa		0.7unknown	8.549	12.668
173	TRUE	Empty	Ubiquitin carboxyl-terminal hydrolase isozyme L3 OS=Mus musculus OX=10090 GN=Uchl3 PE=1 SV=2	Q9JKB1	Uchl3	26 kDa		1.0unknown	12.349	12.668
174	TRUE	Empty	Oxoglutarate dehydrogenase (succinyl-transferring) OS=Mus musculus OX=10090 GN=Ogdh PE=1 SV=1	Z4YJV4	Ogdh	116 kDa		0.8unknown	10.449	12.668
175	TRUE	Empty	Annexin A2 OS=Mus musculus OX=10090 GN=Anxa2 PE=1 SV=2	P07356 (+3)	Anxa2	39 kDa		1.1unknown	13.299	11.613
176	TRUE	Empty	Indolethylamine N-methyltransferase OS=Mus musculus OX=10090 GN=Inmt PE=1 SV=1	P40936	Inmt	29 kDa		2.4unknown	15.198	6.3341
177	TRUE	Empty	Inactive ribonuclease-like protein 9 OS=Mus musculus OX=10090 GN=Rnase9 PE=2 SV=1	P60154 (+2)	Rnase9	21 kDa		0.8unknown	9.4989	11.613
178	TRUE	Empty	Na(+)/H(+) exchange regulatory cofactor NHE-RF1 OS=Mus musculus OX=10090 GN=Slc9a3r1 PE=1 SV=3	P70441 (+1)	Slc9a3r1	39 kDa		0.9unknown	9.4989	10.557
179	TRUE	Empty	NADH-ubiquinone oxidoreductase 75 kDa subunit, mitochondrial OS=Mus musculus OX=10090 GN=Ndufs1 PE=2 SV=1	Q3UIQ2 (+1)	Ndufs1	80 kDa		0.8unknown	9.4989	11.613
180	TRUE	Empty	Sperm acrosome-associated protein 9 OS=Mus musculus OX=10090 GN=Spaca9 PE=1 SV=1	Q7TPM5	Spaca9	19 kDa		1.1unknown	12.349	11.613
164	TRUE	Empty	Rab GDP dissociation inhibitor (Fragment) OS=Mus musculus OX=10090 GN=Gdi2 PE=2 SV=1	Q3UC72 (+3)	Gdi2	57 kDa	TRUE	1.1unknown	11.399	10.557
182	TRUE	Empty	Fibrous sheath CABYR-binding protein OS=Mus musculus OX=10090 GN=Fscb PE=1 SV=1	A1EGX6 (+1)	Fscb	115 kDa		0.9unknown	9.4989	10.557
183	TRUE	Empty	Zonadhesin OS=Mus musculus OX=10090 GN=Zan PE=1 SV=1	E9PWQ7	Zan	585 kDa		0.6unknown	8.549	13.724
184	TRUE	Empty	Inactive serine protease 39 OS=Mus musculus OX=10090 GN=Prss39 PE=2 SV=1	O70169	Prss39	41 kDa		0.7unknown	9.4989	12.668
185	TRUE	Empty	Hyaluronidase PH-20 OS=Mus musculus OX=10090 GN=Spam1 PE=1 SV=2	P48794	Spam1	58 kDa		0.2unknown	3.7996	15.835
186	TRUE	Empty	Carbonic anhydrase 4 OS=Mus musculus OX=10090 GN=Ca4 PE=1 SV=1	Q64444	Ca4	34 kDa		0.7unknown	8.549	12.668
187	TRUE	Empty	Dihydrolipoyllysine-residue acetyltransferase component of pyruvate dehydrogenase complex, mitochondrial OS=Mus musculus OX=10090 GN=Dlat PE=1 SV=2	Q8BMF4	Dlat	68 kDa		0.8unknown	10.449	12.668
188	TRUE	Empty	Rho GDP-dissociation inhibitor 1 OS=Mus musculus OX=10090 GN=Arhgdia PE=1 SV=3	Q99PT1	Arhgdia	23 kDa		1.3unknown	11.399	8.4455
189	TRUE	Empty	Adenylate kinase 2, mitochondrial OS=Mus musculus OX=10090 GN=Ak2 PE=1 SV=5	Q9WTP6	Ak2	26 kDa		0.8unknown	10.449	12.668
190	TRUE	Empty	Glutathione S-transferase OS=Mus musculus OX=10090 GN=Gstp1 PE=1 SV=1	A0A494BAW2 (+1)	Gstp1	22 kDa		0.9unknown	10.449	11.613
181	TRUE	Empty	Glyceraldehyde-3-phosphate dehydrogenase OS=Mus musculus OX=10090 GN=Gapdhs PE=1 SV=1	A0A0R4J0X7 (+2)	Gapdhs	47 kDa	TRUE	1.1unknown	11.399	10.557
197	TRUE	Empty	Glucose-6-phosphate 1-dehydrogenase X OS=Mus musculus OX=10090 GN=G6pdx PE=1 SV=3	Q00612 (+1)	G6pdx	59 kDa	TRUE	0.9unknown	8.549	9.5012
193	TRUE	Empty	cAMP-dependent protein kinase catalytic subunit alpha OS=Mus musculus OX=10090 GN=Prkaca PE=1 SV=3	P05132	Prkaca	41 kDa		0.9unknown	9.4989	10.557
194	TRUE	Empty	Carbonic anhydrase 3 OS=Mus musculus OX=10090 GN=Ca3 PE=1 SV=3	P16015	Ca3	29 kDa		1.2unknown	10.449	8.4455
223	TRUE	Empty	Phosphoglycerate mutase OS=Mus musculus OX=10090 GN=Pgam1 PE=1 SV=1	Q3U7Z6 (+1)	Pgam1	29 kDa	TRUE	1.2unknown	11.399	9.5012
196	TRUE	Empty	Adenosylhomocysteinase OS=Mus musculus OX=10090 GN=Ahcy PE=1 SV=3	P50247 (+2)	Ahcy	48 kDa		0.8unknown	9.4989	11.613
230	TRUE	Empty	Glutathione peroxidase (Fragment) OS=Mus musculus OX=10090 GN=Gpx3 PE=1 SV=1	A0A1C7ZMZ5 (+1)	Gpx3	22 kDa	TRUE	1.1unknown	10.449	9.5012
198	TRUE	Empty	Succinate dehydrogenase [ubiquinone] iron-sulfur subunit, mitochondrial OS=Mus musculus OX=10090 GN=Sdhb PE=2 SV=1	Q3TE45	Sdhb	32 kDa		1.1unknown	10.449	9.5012
199	TRUE	Empty	AAA domain-containing protein OS=Mus musculus OX=10090 GN=Psmc3 PE=2 SV=1	Q3U8Y7	Psmc3	47 kDa		0.9unknown	9.4989	10.557
200	TRUE	Empty	Proteasome subunit alpha type-6 OS=Mus musculus OX=10090 GN=Psma6 PE=1 SV=1	Q9QUM9	Psma6	27 kDa		1.2unknown	11.399	9.5012
201	TRUE	Empty	Acyl-coenzyme A thioesterase 9, mitochondrial OS=Mus musculus OX=10090 GN=Acot9 PE=1 SV=1	Q9R0X4	Acot9	51 kDa		0.7unknown	8.549	11.613
202	TRUE	Empty	Gamma-aminobutyraldehyde dehydrogenase OS=Mus musculus OX=10090 GN=Aldh9a1 PE=2 SV=1	A7VL18 (+2)	Aldh9a1	54 kDa		1.2unknown	10.449	8.4455
203	TRUE	Empty	Elongation factor 1-alpha 1 OS=Mus musculus OX=10090 GN=Eef1a1 PE=1 SV=3	P10126 (+3)	Eef1a1	50 kDa		1.1unknown	11.399	10.557
204	TRUE	Empty	Arylsulfatase A OS=Mus musculus OX=10090 GN=Arsa PE=1 SV=2	P50428	Arsa	54 kDa		0.7unknown	8.549	11.613
205	TRUE	Empty	Carnitine O-palmitoyltransferase 2, mitochondrial OS=Mus musculus OX=10090 GN=Cpt2 PE=1 SV=2	P52825 (+1)	Cpt2	74 kDa		0.6unknown	6.6493	10.557
206	TRUE	Empty	Elongation factor 2 OS=Mus musculus OX=10090 GN=Eef2 PE=1 SV=2	P58252 (+5)	Eef2	95 kDa		1.1unknown	10.449	9.5012
207	TRUE	Empty	Profilin-1 OS=Mus musculus OX=10090 GN=Pfn1 PE=1 SV=2	P62962 (+1)	Pfn1	15 kDa		1.6unknown	13.299	8.4455
208	TRUE	Empty	Proteasome subunit alpha type OS=Mus musculus OX=10090 GN=Psma1 PE=1 SV=1	Q3TS44 (+2)	Psma1	30 kDa		1.0unknown	9.4989	9.5012
209	TRUE	Empty	6-phosphogluconate dehydrogenase, decarboxylating OS=Mus musculus OX=10090 GN=Pgd PE=2 SV=1	Q3UAG2 (+2)	Pgd	53 kDa		0.7unknown	7.5992	11.613
210	TRUE	Empty	Ras-related protein Rab-14 OS=Mus musculus OX=10090 GN=Rab14 PE=2 SV=1	Q50HX2 (+2)	Rab14	24 kDa		1.1unknown	10.449	9.5012
211	TRUE	Empty	Vinculin OS=Mus musculus OX=10090 GN=Vcl PE=1 SV=4	Q64727	Vcl	117 kDa		3.4unknown	14.248	4.2227
212	TRUE	Empty	Parkinson disease protein 7 homolog OS=Mus musculus OX=10090 GN=Park7 PE=1 SV=1	Q99LX0	Park7	20 kDa		1.1unknown	10.449	9.5012
213	TRUE	Empty	Ropporin-1 OS=Mus musculus OX=10090 GN=Ropn1 PE=1 SV=1	Q9ESG2	Ropn1	24 kDa		0.9unknown	8.549	9.5012
214	TRUE	Empty	Apolipoprotein A-IV OS=Mus musculus OX=10090 GN=Apoa4 PE=1 SV=3	P06728 (+1)	Apoa4	45 kDa		1.6unknown	13.299	8.4455
215	TRUE	Empty	Transthyretin OS=Mus musculus OX=10090 GN=Ttr PE=1 SV=1	P07309 (+1)	Ttr	16 kDa		1.2unknown	10.449	8.4455
216	TRUE	Empty	Delta-aminolevulinic acid dehydratase OS=Mus musculus OX=10090 GN=Alad PE=1 SV=1	P10518 (+1)	Alad	36 kDa		1.8unknown	13.299	7.3898
263	TRUE	Empty	Angiotensin-converting enzyme-like protein Ace3 OS=Mus musculus OX=10090 GN=Ace3 PE=1 SV=1	D0G895	Ace3	86 kDa	TRUE	0.7unknown	6.6493	9.5012
218	TRUE	Empty	Transketolase OS=Mus musculus OX=10090 GN=Tkt PE=1 SV=1	P40142	Tkt	68 kDa		1.0unknown	9.4989	9.5012
219	TRUE	Empty	Fumarate hydratase, mitochondrial OS=Mus musculus OX=10090 GN=Fh PE=1 SV=3	P97807	Fh	54 kDa		0.7unknown	7.5992	10.557
220	TRUE	Empty	Dipeptidyl peptidase 1 OS=Mus musculus OX=10090 GN=Ctsc PE=1 SV=1	P97821 (+6)	Ctsc	52 kDa		1.0unknown	8.549	8.4455
221	TRUE	Empty	Prolyl endopeptidase OS=Mus musculus OX=10090 GN=Prep PE=2 SV=1	Q3TCS0 (+3)	Prep	81 kDa		1.4unknown	10.449	7.3898
222	TRUE	Empty	Phosphate carrier protein, mitochondrial OS=Mus musculus OX=10090 GN=Slc25a3 PE=2 SV=1	Q3THU8 (+1)	Slc25a3	40 kDa		1.1unknown	10.449	9.5012
277	TRUE	Empty	Ezrin OS=Mus musculus OX=10090 GN=Ezr PE=1 SV=3	P26040 (+4)	Ezr	69 kDa	TRUE	0.8unknown	7.5992	9.5012
224	TRUE	Empty	3'(2'), 5'-bisphosphate nucleotidase 1 OS=Mus musculus OX=10090 GN=Bpnt1 PE=2 SV=1	Q3UBN8 (+1)	Bpnt1	33 kDa		0.5unknown	6.6493	12.668
225	TRUE	Empty	Destrin OS=Mus musculus OX=10090 GN=Dstn PE=1 SV=1	Q4FK36 (+1)	Dstn	19 kDa		1.9unknown	12.349	6.3341
226	TRUE	Empty	Lysosomal Pro-X carboxypeptidase OS=Mus musculus OX=10090 GN=Prcp PE=1 SV=2	Q7TMR0	Prcp	55 kDa		0.9unknown	8.549	9.5012
227	TRUE	Empty	NAD(P)H-hydrate epimerase OS=Mus musculus OX=10090 GN=Naxe PE=1 SV=1	Q8K4Z3	Naxe	31 kDa		0.7unknown	6.6493	9.5012
228	TRUE	Empty	Kunitz-type protease inhibitor 4 OS=Mus musculus OX=10090 GN=Spint4 PE=2 SV=1	Q9D263	Spint4	18 kDa		0.9unknown	8.549	9.5012
229	TRUE	Empty	Peptidyl-prolyl cis-trans isomerase A OS=Mus musculus OX=10090 GN=Ppia PE=1 SV=2	P17742 (+4)	Ppia	18 kDa		1.3unknown	11.399	8.4455
336	TRUE	Empty	Glucosamine-6-phosphate isomerase OS=Mus musculus OX=10090 GN=Gnpda2 PE=1 SV=1	D3YWR1 (+1)	Gnpda2	31 kDa	TRUE	0.5unknown	4.7495	9.5012
231	TRUE	Empty	Alpha-2-HS-glycoprotein OS=Mus musculus OX=10090 GN=Ahsg PE=1 SV=1	A0A338P703 (+6)	Ahsg	28 kDa		1.5unknown	11.399	7.3898
232	TRUE	Empty	Proteasome subunit beta type-5 OS=Mus musculus OX=10090 GN=Psmb5 PE=1 SV=3	O55234	Psmb5	29 kDa		0.7unknown	8.549	12.668
233	TRUE	Empty	Leukotriene A-4 hydrolase OS=Mus musculus OX=10090 GN=Lta4h PE=1 SV=4	P24527	Lta4h	69 kDa		1.2unknown	7.5992	6.3341
234	TRUE	Empty	Sodium/potassium-transporting ATPase subunit beta-3 OS=Mus musculus OX=10090 GN=Atp1b3 PE=1 SV=1	P97370 (+1)	Atp1b3	32 kDa		0.7unknown	6.6493	9.5012
235	TRUE	Empty	Inositol-1-monophosphatase OS=Mus musculus OX=10090 GN=Impa1 PE=2 SV=1	Q3TME6 (+3)	Impa1	31 kDa		0.8unknown	7.5992	9.5012
466	TRUE	Empty	Disintegrin and metalloproteinase domain-containing protein 20-like OS=Mus musculus OX=10090 GN=Adam6b PE=2 SV=1	Q14DT8 (+2)	Adam6b	85 kDa	TRUE	0.10unknown	0.94989	9.5012
237	TRUE	Empty	Clathrin heavy chain OS=Mus musculus OX=10090 GN=Cltc PE=1 SV=1	Q5SXR6 (+2)	Cltc	192 kDa		0.7unknown	6.6493	9.5012
238	TRUE	Empty	Deaminated glutathione amidase OS=Mus musculus OX=10090 GN=Nit1 PE=1 SV=2	Q8VDK1	Nit1	36 kDa		0.5unknown	6.6493	12.668
239	TRUE	Empty	Cytosol aminopeptidase OS=Mus musculus OX=10090 GN=Lap3 PE=1 SV=3	Q9CPY7	Lap3	56 kDa		1.1unknown	9.4989	8.4455
240	TRUE	Empty	Testis-expressed protein 101 OS=Mus musculus OX=10090 GN=Tex101 PE=1 SV=1	Q9JMI7	Tex101	27 kDa		1.2unknown	8.549	7.3898
241	TRUE	Empty	Lysozyme-like protein 4 (Fragment) OS=Mus musculus OX=10090 GN=Lyzl4 PE=1 SV=1	A0A1L1SV59 (+2)	Lyzl4	15 kDa		1.2unknown	8.549	7.3898
242	TRUE	Empty	Isocitrate dehydrogenase [NAD] subunit, mitochondrial OS=Mus musculus OX=10090 GN=Idh3a PE=1 SV=1	A0A1L1STE6 (+1)	Idh3a	42 kDa		1.1unknown	10.449	9.5012
243	TRUE	Empty	Izumo sperm-egg fusion protein 1 OS=Mus musculus OX=10090 GN=Izumo1 PE=2 SV=1	A0A455R725 (+1)	Izumo1	48 kDa		0.8unknown	6.6493	8.4455
244	TRUE	Empty	Outer dense fiber protein 2 OS=Mus musculus OX=10090 GN=Odf2 PE=1 SV=1	A3KGV9 (+1)	Odf2	76 kDa		1.4unknown	10.449	7.3898
245	TRUE	Empty	Calreticulin OS=Mus musculus OX=10090 GN=Calr PE=1 SV=1	B2MWM9 (+2)	Calr	48 kDa		1.0unknown	9.4989	9.5012
107	TRUE	Empty	Vitamin D-binding protein OS=Mus musculus OX=10090 GN=Gc PE=1 SV=2	P21614	Gc	54 kDa	TRUE	2.4unknown	19.948	8.4455
247	TRUE	Empty	Calmodulin-1 OS=Mus musculus OX=10090 GN=Calm1 PE=1 SV=1	P0DP26 (+2)	Calm1	17 kDa		0.4unknown	4.7495	10.557
248	TRUE	Empty	Cathepsin B OS=Mus musculus OX=10090 GN=Ctsb PE=1 SV=2	P10605 (+2)	Ctsb	37 kDa		0.9unknown	7.5992	8.4455
249	TRUE	Empty	Cytochrome c oxidase subunit 5A, mitochondrial OS=Mus musculus OX=10090 GN=Cox5a PE=1 SV=2	P12787	Cox5a	16 kDa		0.9unknown	9.4989	10.557
250	TRUE	Empty	Gelsolin OS=Mus musculus OX=10090 GN=Gsn PE=1 SV=3	P13020 (+2)	Gsn	86 kDa		2.0unknown	10.449	5.2784
166	TRUE	Empty	Aldehyde dehydrogenase family 1, subfamily A7 OS=Mus musculus OX=10090 GN=Aldh1a7 PE=1 SV=1	B2RTL5 (+1)	Aldh1a7	55 kDa	TRUE	1.5unknown	12.349	8.4455
252	TRUE	Empty	Galectin-3-binding protein OS=Mus musculus OX=10090 GN=Lgals3bp PE=1 SV=1	Q07797	Lgals3bp	64 kDa		1.3unknown	9.4989	7.3898
253	TRUE	Empty	Tubulin polymerization-promoting protein family member 2 OS=Mus musculus OX=10090 GN=Tppp2 PE=2 SV=1	Q0P5Y3	Tppp2	19 kDa		1.0unknown	8.549	8.4455
254	TRUE	Empty	ATP synthase subunit O, mitochondrial OS=Mus musculus OX=10090 GN=Atp5o PE=2 SV=1	Q3TF25 (+1)	Atp5o	23 kDa		0.8unknown	6.6493	8.4455
255	TRUE	Empty	Proteasome subunit alpha type OS=Mus musculus OX=10090 GN=Psma5 PE=2 SV=1	Q3TUX3 (+2)	Psma5	26 kDa		1.2unknown	8.549	7.3898
256	TRUE	Empty	Proteasome subunit beta OS=Mus musculus OX=10090 GN=Psmb3 PE=1 SV=1	Q545G0 (+1)	Psmb3	23 kDa		1.9unknown	12.349	6.3341
257	TRUE	Empty	Beta-mannosidase OS=Mus musculus OX=10090 GN=Manba PE=1 SV=1	Q8K2I4	Manba	101 kDa		2.0unknown	10.449	5.2784
258	TRUE	Empty	3-hydroxyisobutyryl-CoA hydrolase, mitochondrial OS=Mus musculus OX=10090 GN=Hibch PE=1 SV=1	Q8QZS1	Hibch	43 kDa		1.2unknown	8.549	7.3898
259	TRUE	Empty	Brain acid soluble protein 1 OS=Mus musculus OX=10090 GN=Basp1 PE=1 SV=3	Q91XV3	Basp1	22 kDa		0.7unknown	5.6994	8.4455
195	TRUE	Empty	Desmin OS=Mus musculus OX=10090 GN=Des PE=1 SV=3	P31001 (+2)	Des	53 kDa	TRUE	1.5unknown	12.349	8.4455
261	TRUE	Empty	Transgelin-2 OS=Mus musculus OX=10090 GN=Tagln2 PE=1 SV=4	Q9WVA4	Tagln2	22 kDa		1.3unknown	9.4989	7.3898
262	TRUE	Empty	H2-K region protein 6 OS=Mus musculus OX=10090 GN=H2-Ke6 PE=2 SV=1	A0A068BEQ2 (+1)	H2-Ke6	27 kDa		0.9unknown	7.5992	8.4455
276	TRUE	Empty	Cofilin-1 OS=Mus musculus OX=10090 GN=Cfl1 PE=1 SV=3	P18760 (+1)	Cfl1	19 kDa	TRUE	1.0unknown	8.549	8.4455
264	TRUE	Empty	Inositol polyphosphate 1-phosphatase OS=Mus musculus OX=10090 GN=Inpp1 PE=1 SV=2	P49442	Inpp1	43 kDa		1.2unknown	7.5992	6.3341
368	TRUE	Empty	GLIPR1-like protein 1 OS=Mus musculus OX=10090 GN=Glipr1l1 PE=1 SV=1	Q9DAG6	Glipr1l1	27 kDa	TRUE	0.4unknown	3.7996	8.4455
266	TRUE	Empty	Cysteine and glycine-rich protein 1 OS=Mus musculus OX=10090 GN=Csrp1 PE=1 SV=3	P97315 (+1)	Csrp1	21 kDa		1.6unknown	8.549	5.2784
267	TRUE	Empty	Proteasome subunit beta type-2 OS=Mus musculus OX=10090 GN=Psmb2 PE=1 SV=1	Q9R1P3	Psmb2	23 kDa		0.7unknown	7.5992	10.557
268	TRUE	Empty	Kininogen-1 OS=Mus musculus OX=10090 GN=Kng1 PE=1 SV=1	A0A0R4J038 (+2)	Kng1	73 kDa		4.8unknown	15.198	3.1671
191	TRUE	Empty	Hsp90aa1 protein (Fragment) OS=Mus musculus OX=10090 GN=Hsp90aa1 PE=2 SV=1	A0PJ91 (+6)	Hsp90aa1	66 kDa	TRUE	1.5unknown	11.399	7.3898
270	TRUE	Empty	AAA domain-containing protein OS=Mus musculus OX=10090 GN=Psmc5 PE=2 SV=1	A0A1S6GWH1 (+2)	Psmc5	47 kDa		0.8unknown	6.6493	8.4455
271	TRUE	Empty	Annexin OS=Mus musculus OX=10090 GN=Anxa1 PE=2 SV=1	B7STB7 (+3)	Anxa1	39 kDa		1.0unknown	8.549	8.4455
272	TRUE	Empty	Calmin OS=Mus musculus OX=10090 GN=Clmn PE=2 SV=1	B9EJ15 (+1)	Clmn	117 kDa		0.9unknown	6.6493	7.3898
273	TRUE	Empty	Proteasome subunit alpha type-3 OS=Mus musculus OX=10090 GN=Psma3 PE=1 SV=3	O70435 (+2)	Psma3	28 kDa		1.5unknown	9.4989	6.3341
274	TRUE	Empty	Palmitoyl-protein thioesterase 1 OS=Mus musculus OX=10090 GN=Ppt1 PE=1 SV=2	O88531 (+5)	Ppt1	34 kDa		0.9unknown	5.6994	6.3341
275	TRUE	Empty	Protein disulfide-isomerase OS=Mus musculus OX=10090 GN=P4hb PE=1 SV=2	P09103 (+9)	P4hb	57 kDa		0.7unknown	4.7495	6.3341
217	TRUE	Empty	Heat shock protein HSP 90-beta OS=Mus musculus OX=10090 GN=Hsp90ab1 PE=1 SV=3	P11499 (+1)	Hsp90ab1	83 kDa	TRUE	1.2unknown	8.549	7.3898
260	TRUE	Empty	Proteasome subunit alpha type-8 OS=Mus musculus OX=10090 GN=Psma8 PE=1 SV=1	Q9CWH6	Psma8	28 kDa	TRUE	1.2unknown	8.549	7.3898
278	TRUE	Empty	Ribonuclease inhibitor OS=Mus musculus OX=10090 GN=Rnh1 PE=2 SV=1	Q3UM23 (+1)	Rnh1	50 kDa		0.8unknown	6.6493	8.4455
279	TRUE	Empty	Neprilysin OS=Mus musculus OX=10090 GN=Mme PE=1 SV=3	Q61391	Mme	86 kDa		1.0unknown	7.5992	7.3898
280	TRUE	Empty	Beta-2-glycoprotein 1 (Fragment) OS=Mus musculus OX=10090 PE=4 SV=1	Q6LAL7		36 kDa		4.2unknown	13.299	3.1671
123	TRUE	Empty	Carboxylesterase 1C OS=Mus musculus OX=10090 GN=Ces1c PE=1 SV=4	P23953	Ces1c	61 kDa	TRUE	3.7unknown	23.747	6.3341
282	TRUE	Empty	Lymphocyte antigen 6E (Fragment) OS=Mus musculus OX=10090 GN=Ly6e PE=1 SV=1	A0A087WQ65	Ly6e	12 kDa		0.4unknown	3.7996	9.5012
283	TRUE	Empty	RAS oncogene family protein OS=Mus musculus OX=10090 GN=Rab11b PE=2 SV=1	A0A068BFR3 (+3)	Rab11b	24 kDa		0.7unknown	5.6994	8.4455
284	TRUE	Empty	Ribonuclease T2-A OS=Mus musculus OX=10090 GN=Rnaset2a PE=1 SV=1	C0HKG5 (+2)	Rnaset2a	30 kDa		1.3unknown	8.549	6.3341
285	TRUE	Empty	Proteasome subunit beta type-1 OS=Mus musculus OX=10090 GN=Psmb1 PE=1 SV=1	O09061 (+1)	Psmb1	26 kDa		0.9unknown	5.6994	6.3341
286	TRUE	Empty	Isocitrate dehydrogenase [NADP] cytoplasmic OS=Mus musculus OX=10090 GN=Idh1 PE=1 SV=2	O88844 (+4)	Idh1	47 kDa		0.7unknown	5.6994	8.4455
287	TRUE	Empty	Carbonic anhydrase 2 OS=Mus musculus OX=10090 GN=Ca2 PE=1 SV=4	P00920	Ca2	29 kDa		0.4unknown	3.7996	8.4455
288	TRUE	Empty	Prohibitin 1 OS=Mus musculus OX=10090 GN=Phb1 PE=1 SV=1	P67778	Phb1	30 kDa		1.0unknown	7.5992	7.3898
289	TRUE	Empty	Glyoxylate reductase/hydroxypyruvate reductase OS=Mus musculus OX=10090 GN=Grhpr PE=1 SV=1	Q3T9Z2 (+1)	Grhpr	35 kDa		1.6unknown	6.6493	4.2227
290	TRUE	Empty	26S proteasome non-ATPase regulatory subunit 1 OS=Mus musculus OX=10090 GN=Psmd1 PE=1 SV=1	Q3TXS7	Psmd1	106 kDa		0.4unknown	3.7996	10.557
291	TRUE	Empty	Intermembrane lipid transfer protein VPS13A OS=Mus musculus OX=10090 GN=Vps13a PE=1 SV=1	Q5H8C4	Vps13a	359 kDa		0.4unknown	4.7495	10.557
292	TRUE	Empty	Aflatoxin B1 aldehyde reductase member 2 OS=Mus musculus OX=10090 GN=Akr7a2 PE=1 SV=3	Q8CG76	Akr7a2	41 kDa		0.4unknown	4.7495	10.557
293	TRUE	Empty	NAD-dependent malic enzyme, mitochondrial OS=Mus musculus OX=10090 GN=Me2 PE=1 SV=1	Q99KE1	Me2	66 kDa		0.3unknown	2.8497	10.557
294	TRUE	Empty	6-phosphogluconolactonase OS=Mus musculus OX=10090 GN=Pgls PE=1 SV=1	Q9CQ60	Pgls	27 kDa		2.0unknown	10.449	5.2784
295	TRUE	Empty	14 kDa phosphohistidine phosphatase OS=Mus musculus OX=10090 GN=Phpt1 PE=1 SV=1	Q9DAK9	Phpt1	14 kDa		1.6unknown	6.6493	4.2227
236	TRUE	Empty	Heat shock 70 kDa protein 4 (Fragment) OS=Mus musculus OX=10090 GN=Hspa4 PE=2 SV=1	Q571M2	Hspa4	103 kDa	TRUE	1.5unknown	9.4989	6.3341
251	TRUE	Empty	ADP-ribosylation factor 3 OS=Mus musculus OX=10090 GN=Arf3 PE=2 SV=2	P61205 (+2)	Arf3	21 kDa	TRUE	1.6unknown	10.449	6.3341
298	TRUE	Empty	Normal mucosa of esophagus-specific gene 1 protein OS=Mus musculus OX=10090 GN=AA467197 PE=1 SV=1	Q3UCF3 (+1)	AA467197	10 kDa		0.5unknown	4.7495	9.5012
281	TRUE	Empty	Peroxiredoxin-6 OS=Mus musculus OX=10090 GN=Prdx6b PE=1 SV=1	Q8BG37	Prdx6b	25 kDa	TRUE	1.3unknown	8.549	6.3341
300	TRUE	Empty	Sperm acrosome membrane-associated protein 3 OS=Mus musculus OX=10090 GN=Spaca3 PE=3 SV=1	A0A077S9M6 (+1)	Spaca3	18 kDa		2.7unknown	11.399	4.2227
301	TRUE	Empty	Fatty acid-binding protein 9 OS=Mus musculus OX=10090 GN=Fabp9 PE=1 SV=1	A0A0A6YXI2 (+1)	Fabp9	16 kDa		1.0unknown	7.5992	7.3898
296	TRUE	Empty	Aldo-keto reductase family 1, member C19 OS=Mus musculus OX=10090 GN=Akr1c19 PE=1 SV=1	G3X9Y6 (+1)	Akr1c19	37 kDa	TRUE	0.7unknown	4.7495	6.3341
303	TRUE	Empty	Izumo sperm-egg fusion protein 4 OS=Mus musculus OX=10090 GN=Izumo4 PE=1 SV=1	D3Z690	Izumo4	26 kDa		1.3unknown	8.549	6.3341
304	TRUE	Empty	Basigin OS=Mus musculus OX=10090 GN=Bsg PE=1 SV=1	K3W4Q8 (+3)	Bsg	24 kDa		0.6unknown	4.7495	8.4455
305	TRUE	Empty	WD repeat-containing protein 1 OS=Mus musculus OX=10090 GN=Wdr1 PE=1 SV=3	O88342 (+3)	Wdr1	66 kDa		0.6unknown	4.7495	7.3898
306	TRUE	Empty	Alcohol dehydrogenase 1 OS=Mus musculus OX=10090 GN=Adh1 PE=1 SV=2	P00329 (+1)	Adh1	40 kDa		1.2unknown	7.5992	6.3341
307	TRUE	Empty	Galectin-1 OS=Mus musculus OX=10090 GN=Lgals1 PE=1 SV=3	P16045	Lgals1	15 kDa		0.9unknown	6.6493	7.3898
337	TRUE	Empty	C4b-binding protein OS=Mus musculus OX=10090 GN=C4bpa PE=1 SV=3	P08607 (+2)	C4bpa	52 kDa	TRUE	0.9unknown	5.6994	6.3341
309	TRUE	Empty	Phosphoglucomutase-1 OS=Mus musculus OX=10090 GN=Pgm1 PE=2 SV=1	Q3U6X6 (+4)	Pgm1	61 kDa		1.2unknown	8.549	7.3898
310	TRUE	Empty	Monofunctional C1-tetrahydrofolate synthase, mitochondrial OS=Mus musculus OX=10090 GN=Mthfd1l PE=1 SV=2	Q3V3R1	Mthfd1l	106 kDa		0.3unknown	2.8497	9.5012
311	TRUE	Empty	Glutathione hydrolase OS=Mus musculus OX=10090 GN=Ggt1 PE=1 SV=1	Q4FK56 (+1)	Ggt1	62 kDa		1.6unknown	8.549	5.2784
312	TRUE	Empty	Cytochrome b-c1 complex subunit Rieske, mitochondrial OS=Mus musculus OX=10090 GN=Uqcrfs1 PE=1 SV=1	Q9CR68	Uqcrfs1	29 kDa		1.3unknown	6.6493	5.2784
313	TRUE	Empty	ESP-1 OS=Mus musculus OX=10090 GN=Prss21 PE=1 SV=1	Q54AE4 (+2)	Prss21	36 kDa		0.4unknown	3.7996	9.5012
390	TRUE	Empty	Glucosamine-6-phosphate isomerase 1 OS=Mus musculus OX=10090 GN=Gnpda1 PE=1 SV=3	O88958 (+1)	Gnpda1	33 kDa	TRUE	0.7unknown	4.7495	6.3341
315	TRUE	Empty	Testis-expressed protein 15 OS=Mus musculus OX=10090 GN=Tex15 PE=1 SV=1	F8VPN2	Tex15	311 kDa		0.2unknown	0.94989	5.2784
316	TRUE	Empty	Pseudouridine-5'-phosphatase OS=Mus musculus OX=10090 GN=Pudp PE=1 SV=1	A0A0C3SFZ4 (+1)	Pudp	26 kDa		0.5unknown	3.7996	7.3898
317	TRUE	Empty	Glycerol-3-phosphate dehydrogenase OS=Mus musculus OX=10090 GN=Gpd2 PE=1 SV=1	A2AQR0 (+1)	Gpd2	83 kDa		0.6unknown	4.7495	7.3898
318	TRUE	Empty	Cytochrome c oxidase subunit 4 OS=Mus musculus OX=10090 GN=Cox4i1 PE=1 SV=1	A2RSV8 (+1)	Cox4i1	20 kDa		0.6unknown	4.7495	7.3898
319	TRUE	Empty	Outer dynein arm-docking complex subunit 2 OS=Mus musculus OX=10090 GN=Odad2 PE=1 SV=1	B2RY50	Odad2	115 kDa		0.9unknown	5.6994	6.3341
320	TRUE	Empty	Folate gamma-glutamyl hydrolase OS=Mus musculus OX=10090 GN=Ggh PE=2 SV=1	B9EKG3 (+2)	Ggh	35 kDa		0.5unknown	4.7495	9.5012
321	TRUE	Empty	Glutathione S-transferase (Fragment) OS=Mus musculus OX=10090 GN=Gstm5 PE=1 SV=1	E9PVM7 (+1)	Gstm5	26 kDa		1.3unknown	6.6493	5.2784
322	TRUE	Empty	Large proline-rich protein BAG6 OS=Mus musculus OX=10090 GN=Bag6 PE=1 SV=1	G3UYQ2 (+3)	Bag6	113 kDa		0.6unknown	4.7495	7.3898
323	TRUE	Empty	Sodium/hydrogen exchanger 9B1 OS=Mus musculus OX=10090 GN=Slc9b1 PE=4 SV=1	G5E8I2 (+1)	Slc9b1	62 kDa		1.2unknown	7.5992	6.3341
324	TRUE	Empty	Mitochondrial import inner membrane translocase subunit TIM44 OS=Mus musculus OX=10090 GN=Timm44 PE=1 SV=2	O35857 (+1)	Timm44	51 kDa		2.0unknown	8.549	4.2227
325	TRUE	Empty	Talin-1 OS=Mus musculus OX=10090 GN=Tln1 PE=1 SV=2	P26039 (+2)	Tln1	270 kDa		1.0unknown	6.6493	6.3341
326	TRUE	Empty	Serine/threonine-protein phosphatase 2A activator OS=Mus musculus OX=10090 GN=Ptpa PE=1 SV=1	P58389 (+2)	Ptpa	37 kDa		1.0unknown	7.5992	7.3898
327	TRUE	Empty	Adenosine 5'-monophosphoramidase HINT1 OS=Mus musculus OX=10090 GN=Hint1 PE=1 SV=3	P70349	Hint1	14 kDa		1.4unknown	7.5992	5.2784
328	TRUE	Empty	PCI domain-containing protein OS=Mus musculus OX=10090 GN=Psmd12 PE=2 SV=1	Q3U8F5 (+1)	Psmd12	53 kDa		1.0unknown	6.6493	6.3341
329	TRUE	Empty	Aldo-keto reductase family 1 member A1 OS=Mus musculus OX=10090 GN=Akr1a1 PE=2 SV=1	Q3UJW9 (+3)	Akr1a1	37 kDa		2.5unknown	10.449	4.2227
330	TRUE	Empty	Zona pellucida binding protein 2 OS=Mus musculus OX=10090 GN=Zpbp2 PE=2 SV=1	Q5FWC7 (+1)	Zpbp2	28 kDa		1.1unknown	4.7495	4.2227
331	TRUE	Empty	Calcium-binding tyrosine phosphorylation-regulated protein OS=Mus musculus OX=10090 GN=Cabyr PE=1 SV=1	Q9D424	Cabyr	48 kDa		0.8unknown	5.6994	7.3898
332	TRUE	Empty	Patched domain-containing protein 3 OS=Mus musculus OX=10090 GN=Ptchd3 PE=1 SV=1	Q0EEE2	Ptchd3	102 kDa		0.3unknown	1.8998	6.3341
333	TRUE	Empty	Fatty acid synthase OS=Mus musculus OX=10090 GN=Fasn PE=1 SV=1	A0A0U1RNJ1 (+2)	Fasn	272 kDa		INFunknown	6.6493	0
334	TRUE	Empty	Pyridoxal-dependent decarboxylase domain-containing protein 1 OS=Mus musculus OX=10090 GN=Pdxdc1 PE=1 SV=1	A0A0R4J034 (+1)	Pdxdc1	87 kDa		1.0unknown	6.6493	6.3341
335	TRUE	Empty	DnaJ homolog subfamily A member 4 OS=Mus musculus OX=10090 GN=Dnaja4 PE=2 SV=1	A0A1S6GWG7 (+2)	Dnaja4	62 kDa		1.4unknown	7.5992	5.2784
395	TRUE	Empty	Radixin OS=Mus musculus OX=10090 GN=Rdx PE=1 SV=1	A0A5F8MPB9 (+3)	Rdx	71 kDa	TRUE	0.9unknown	5.6994	6.3341
265	TRUE	Empty	14-3-3 protein epsilon OS=Mus musculus OX=10090 GN=Ywhae PE=1 SV=1	P62259 (+1)	Ywhae	29 kDa	TRUE	2.0unknown	10.449	5.2784
302	TRUE	Empty	A kinase (PRKA) anchor protein 4 OS=Mus musculus OX=10090 GN=Akap4 PE=2 SV=1	A1L3T6 (+1)	Akap4	94 kDa	TRUE	1.6unknown	8.549	5.2784
339	TRUE	Empty	26S proteasome regulatory subunit 7 OS=Mus musculus OX=10090 GN=Psmc2 PE=1 SV=5	P46471 (+2)	Psmc2	49 kDa		1.4unknown	7.5992	5.2784
340	TRUE	Empty	Ubiquitin carboxyl-terminal hydrolase 5 OS=Mus musculus OX=10090 GN=Usp5 PE=1 SV=1	P56399 (+1)	Usp5	96 kDa		0.7unknown	4.7495	6.3341
341	TRUE	Empty	Proteasome subunit beta type-4 OS=Mus musculus OX=10090 GN=Psmb4 PE=1 SV=1	P99026	Psmb4	29 kDa		0.9unknown	4.7495	5.2784
342	TRUE	Empty	Thioredoxin domain-containing protein OS=Mus musculus OX=10090 GN=Prdx1 PE=2 SV=1	Q3U9J9	Prdx1	22 kDa		1.8unknown	7.5992	4.2227
308	TRUE	Empty	Lactadherin OS=Mus musculus OX=10090 GN=Mfge8 PE=1 SV=3	P21956	Mfge8	51 kDa	TRUE	2.0unknown	10.449	5.2784
344	TRUE	Empty	Trifunctional enzyme subunit alpha, mitochondrial OS=Mus musculus OX=10090 GN=Hadha PE=1 SV=1	Q8BMS1	Hadha	83 kDa		0.6unknown	4.7495	8.4455
345	TRUE	Empty	Disintegrin and metalloproteinase domain-containing protein 1b OS=Mus musculus OX=10090 GN=Adam1b PE=1 SV=2	Q8R534	Adam1b	89 kDa		0.8unknown	5.6994	7.3898
346	TRUE	Empty	Alpha-aminoadipic semialdehyde dehydrogenase OS=Mus musculus OX=10090 GN=Aldh7a1 PE=1 SV=4	Q9DBF1	Aldh7a1	59 kDa		1.6unknown	6.6493	4.2227
347	TRUE	Empty	NADH dehydrogenase [ubiquinone] iron-sulfur protein 3, mitochondrial OS=Mus musculus OX=10090 GN=Ndufs3 PE=1 SV=2	Q9DCT2	Ndufs3	30 kDa		1.1unknown	5.6994	5.2784
348	TRUE	Empty	Protein kinase cAMP-dependent type I regulatory subunit alpha OS=Mus musculus OX=10090 GN=Prkar1a PE=2 SV=1	Q3TYK4 (+2)	Prkar1a	57 kDa		1.1unknown	5.6994	5.2784
314	TRUE	Empty	Glucose-6-phosphate 1-dehydrogenase OS=Mus musculus OX=10090 GN=G6pd2 PE=1 SV=1	G3UWD6 (+1)	G6pd2	59 kDa	TRUE	1.1unknown	5.6994	5.2784
338	TRUE	Empty	Annexin A6 OS=Mus musculus OX=10090 GN=Anxa6 PE=1 SV=3	P14824 (+1)	Anxa6	76 kDa	TRUE	1.3unknown	6.6493	5.2784
351	TRUE	Empty	Keratin, type II cytoskeletal 8 OS=Mus musculus OX=10090 GN=Krt8 PE=1 SV=4	P11679	Krt8	55 kDa	TRUE	1.4unknown	7.5992	5.2784
352	TRUE	Empty	Mitochondrial pyruvate carrier 2 OS=Mus musculus OX=10090 GN=Mpc2 PE=1 SV=1	Q9D023	Mpc2	14 kDa		0.6unknown	4.7495	8.4455
353	TRUE	Empty	Thimet oligopeptidase OS=Mus musculus OX=10090 GN=Thop1 PE=1 SV=1	A0A0R4IZY0 (+1)	Thop1	78 kDa		1.3unknown	6.6493	5.2784
354	TRUE	Empty	Beta-galactosidase OS=Mus musculus OX=10090 GN=Glb1l2 PE=1 SV=1	A0A0R4J0L1 (+2)	Glb1l2	74 kDa		1.6unknown	6.6493	4.2227
355	TRUE	Empty	Small glutamine-rich tetratricopeptide repeat-containing protein alpha (Fragment) OS=Mus musculus OX=10090 GN=Sgta PE=1 SV=1	A0A1W2P6P1 (+2)	Sgta	23 kDa		0.3unknown	2.8497	8.4455
356	TRUE	Empty	14-3-3 protein theta OS=Mus musculus OX=10090 GN=Ywhaq PE=2 SV=1	A3KML3 (+1)	Ywhaq	28 kDa	TRUE	1.3unknown	6.6493	5.2784
357	TRUE	Empty	Carbonyl reductase (NADPH) OS=Mus musculus OX=10090 GN=Cbr1 PE=1 SV=1	B2RXY7 (+1)	Cbr1	31 kDa		1.3unknown	6.6493	5.2784
358	TRUE	Empty	N-acetylglucosamine-6-phosphate deacetylase OS=Mus musculus OX=10090 GN=Amdhd2 PE=1 SV=9	F6UP77 (+2)	Amdhd2	48 kDa		0.9unknown	2.8497	3.1671
359	TRUE	Empty	Gag protein OS=Mus musculus OX=10090 GN=gag PE=4 SV=1	G4V4Z2 (+1)	gag	60 kDa		2.7unknown	8.549	3.1671
360	TRUE	Empty	Cytoplasmic aconitate hydratase OS=Mus musculus OX=10090 GN=Aco1 PE=1 SV=3	P28271 (+1)	Aco1	98 kDa		1.3unknown	6.6493	5.2784
361	TRUE	Empty	Tryptophan--tRNA ligase, cytoplasmic OS=Mus musculus OX=10090 GN=Wars1 PE=1 SV=2	P32921 (+3)	Wars1	54 kDa		1.1unknown	5.6994	5.2784
362	TRUE	Empty	Protein phosphatase 1B OS=Mus musculus OX=10090 GN=Ppm1b PE=1 SV=1	P36993 (+3)	Ppm1b	43 kDa	TRUE	1.3unknown	6.6493	5.2784
363	TRUE	Empty	2-iminobutanoate/2-iminopropanoate deaminase OS=Mus musculus OX=10090 GN=Rida PE=1 SV=3	P52760	Rida	14 kDa		1.3unknown	5.6994	4.2227
364	TRUE	Empty	N-acetyl-D-glucosamine kinase OS=Mus musculus OX=10090 GN=Nagk PE=1 SV=1	Q3U2G9 (+2)	Nagk	37 kDa		0.5unknown	3.7996	7.3898
365	TRUE	Empty	UTP--glucose-1-phosphate uridylyltransferase OS=Mus musculus OX=10090 GN=Ugp2 PE=2 SV=1	Q3U548 (+2)	Ugp2	56 kDa		1.3unknown	6.6493	5.2784
366	TRUE	Empty	D-3-phosphoglycerate dehydrogenase OS=Mus musculus OX=10090 GN=Phgdh PE=1 SV=3	Q61753	Phgdh	57 kDa		1.4unknown	7.5992	5.2784
367	TRUE	Empty	Ly6/PLAUR domain-containing protein 4 OS=Mus musculus OX=10090 GN=Lypd4 PE=1 SV=1	Q8BVP6	Lypd4	27 kDa		1.3unknown	6.6493	5.2784
375	TRUE	Empty	Tyrosine 3-monooxygenase/tryptophan 5-monooxygenase activation protein, beta polypeptide OS=Mus musculus OX=10090 GN=Ywhab PE=2 SV=1	A2A5N2 (+1)	Ywhab	28 kDa	TRUE	1.4unknown	7.5992	5.2784
369	TRUE	Empty	Heterogeneous nuclear ribonucleoprotein K OS=Mus musculus OX=10090 GN=Hnrnpk PE=1 SV=1	B2M1R6 (+7)	Hnrnpk	49 kDa		1.6unknown	6.6493	4.2227
370	TRUE	Empty	Enoyl-[acyl-carrier-protein] reductase, mitochondrial OS=Mus musculus OX=10090 GN=Mecr PE=1 SV=2	Q9DCS3	Mecr	40 kDa		0.4unknown	3.7996	8.4455
371	TRUE	Empty	SH3 domain-binding glutamic acid-rich-like protein OS=Mus musculus OX=10090 GN=Sh3bgrl PE=2 SV=1	Q3U9A8 (+1)	Sh3bgrl	13 kDa		1.0unknown	6.6493	6.3341
372	TRUE	Empty	Chloride intracellular channel protein OS=Mus musculus OX=10090 GN=Clic1 PE=1 SV=1	Q542F1 (+1)	Clic1	27 kDa		1.5unknown	4.7495	3.1671
373	TRUE	Empty	Glycerol-3-phosphate phosphatase OS=Mus musculus OX=10090 GN=Pgp PE=1 SV=1	Q8CHP8	Pgp	35 kDa		0.9unknown	5.6994	6.3341
374	TRUE	Empty	S-formylglutathione hydrolase OS=Mus musculus OX=10090 GN=Esd PE=1 SV=1	H3BKH6 (+1)	Esd	33 kDa		1.1unknown	4.7495	4.2227
384	TRUE	Empty	Serine/threonine-protein phosphatase 2A catalytic subunit alpha isoform OS=Mus musculus OX=10090 GN=Ppp2ca PE=1 SV=1	P63330	Ppp2ca	36 kDa	TRUE	1.3unknown	6.6493	5.2784
376	TRUE	Empty	Myosin-11 OS=Mus musculus OX=10090 GN=Myh11 PE=1 SV=1	A0A2R8VHF9 (+3)	Myh11	223 kDa		0.0unknown	0	9.5012
397	TRUE	Empty	14-3-3 protein gamma subtype OS=Mus musculus OX=10090 GN=Ywhag PE=1 SV=1	A8IP69 (+1)	Ywhag	28 kDa	TRUE	1.1unknown	5.6994	5.2784
577	TRUE	Empty	Heterogeneous nuclear ribonucleoprotein F OS=Mus musculus OX=10090 GN=Hnrnpf PE=1 SV=3	Q9Z2X1	Hnrnpf	46 kDa	TRUE	0.2unknown	0.94989	5.2784
379	TRUE	Empty	Proteasome (Prosome, macropain) 26S subunit, non-ATPase, 7 OS=Mus musculus OX=10090 GN=Psmd7 PE=1 SV=1	A1L3B8 (+1)	Psmd7	37 kDa		0.7unknown	4.7495	6.3341
380	TRUE	Empty	Creatine kinase OS=Mus musculus OX=10090 GN=Ckm PE=1 SV=1	A2RTA0 (+2)	Ckm	43 kDa		2.4unknown	7.5992	3.1671
381	TRUE	Empty	ATP synthase subunit d, mitochondrial (Fragment) OS=Mus musculus OX=10090 GN=Atp5h PE=1 SV=1	B1ASE2 (+1)	Atp5h	16 kDa		0.7unknown	3.7996	5.2784
382	TRUE	Empty	NADH dehydrogenase [ubiquinone] flavoprotein 1, mitochondrial OS=Mus musculus OX=10090 GN=Ndufv1 PE=1 SV=1	D3YUM1 (+2)	Ndufv1	50 kDa		0.5unknown	2.8497	5.2784
383	TRUE	Empty	Tripeptidyl-peptidase 1 OS=Mus musculus OX=10090 GN=Tpp1 PE=1 SV=2	O89023 (+2)	Tpp1	61 kDa		0.9unknown	4.7495	5.2784
269	TRUE	Empty	Rab GDP dissociation inhibitor alpha OS=Mus musculus OX=10090 GN=Gdi1 PE=1 SV=3	P50396	Gdi1	51 kDa	TRUE	0.9unknown	3.7996	4.2227
385	TRUE	Empty	NSFL1 cofactor p47 (Fragment) OS=Mus musculus OX=10090 GN=Nsfl1c PE=2 SV=1	Q3KQQ1 (+2)	Nsfl1c	41 kDa		1.1unknown	5.6994	5.2784
386	TRUE	Empty	Serine/threonine-protein phosphatase 2A 65 kDa regulatory subunit A alpha isoform OS=Mus musculus OX=10090 GN=Ppp2r1a PE=1 SV=3	Q76MZ3 (+2)	Ppp2r1a	65 kDa		0.9unknown	5.6994	6.3341
387	TRUE	Empty	Choline dehydrogenase, mitochondrial OS=Mus musculus OX=10090 GN=Chdh PE=1 SV=1	Q8BJ64	Chdh	66 kDa		0.7unknown	3.7996	5.2784
388	TRUE	Empty	Ly6/PLAUR domain-containing 11 OS=Mus musculus OX=10090 GN=Lypd11 PE=1 SV=1	Q8CFJ5	Lypd11	21 kDa		0.5unknown	3.7996	7.3898
343	TRUE	Empty	MKIAA4014 protein (Fragment) OS=Mus musculus OX=10090 GN=Akr1c13 PE=2 SV=1	Q571M4 (+1)	Akr1c13	37 kDa	TRUE	1.3unknown	5.6994	4.2227
406	TRUE	Empty	Ribose-phosphate diphosphokinase OS=Mus musculus OX=10090 GN=Prps1l1 PE=2 SV=1	Q32M04 (+1)	Prps1l1	35 kDa	TRUE	0.9unknown	3.7996	4.2227
391	TRUE	Empty	Vacuolar proton pump subunit B OS=Mus musculus OX=10090 GN=Atp6v1b2 PE=2 SV=1	A0A1S6GWG6 (+1)	Atp6v1b2	59 kDa		0.2unknown	1.8998	8.4455
392	TRUE	Empty	Fetuin-B OS=Mus musculus OX=10090 GN=Fetub PE=1 SV=1	Q6YJU1 (+3)	Fetub	34 kDa		1.3unknown	5.6994	4.2227
393	TRUE	Empty	Predicted pseudogene 8797 OS=Mus musculus OX=10090 GN=Gm8797 PE=4 SV=1	A0A0A6YW67 (+19)	Gm8797	9 kDa		1.2unknown	3.7996	3.1671
394	TRUE	Empty	Ly6g5b splicing isoform 611 OS=Mus musculus OX=10090 GN=Ly6g5b PE=2 SV=1	N0E6I7 (+1)	Ly6g5b	22 kDa		0.7unknown	4.7495	6.3341
419	TRUE	Empty	ADP/ATP translocase 2 OS=Mus musculus OX=10090 GN=Slc25a5 PE=1 SV=3	P51881 (+1)	Slc25a5	33 kDa	TRUE	0.9unknown	3.7996	4.2227
396	TRUE	Empty	NPC intracellular cholesterol transporter 2 OS=Mus musculus OX=10090 GN=Npc2 PE=2 SV=1	Q3U3C2 (+2)	Npc2	16 kDa		1.1unknown	4.7495	4.2227
486	TRUE	Empty	Glutathione S-transferase theta-3 OS=Mus musculus OX=10090 GN=Gstt3 PE=1 SV=1	Q99L20	Gstt3	27 kDa	TRUE	0.7unknown	2.8497	4.2227
398	TRUE	Empty	4933415F23Rik protein OS=Mus musculus OX=10090 GN=Ppp1r14bl PE=1 SV=1	Q14BX6	Ppp1r14bl	17 kDa		0.4unknown	2.8497	7.3898
399	TRUE	Empty	Proline-rich 27 OS=Mus musculus OX=10090 GN=Prr27 PE=1 SV=1	E9Q591 (+2)	Prr27	36 kDa		INFunknown	10.449	0
400	TRUE	Empty	Afamin OS=Mus musculus OX=10090 GN=Afm PE=1 SV=2	O89020	Afm	69 kDa		INFunknown	8.549	0
401	TRUE	Empty	Nipsnap homolog 3A OS=Mus musculus OX=10090 GN=Nipsnap3a PE=1 SV=1	B1AWZ3 (+1)	Nipsnap3a	28 kDa		1.5unknown	4.7495	3.1671
402	TRUE	Empty	Voltage-dependent anion-selective channel protein 2 OS=Mus musculus OX=10090 GN=Vdac2 PE=1 SV=1	G3UX26 (+1)	Vdac2	30 kDa		0.6unknown	3.7996	6.3341
403	TRUE	Empty	Phosphatidylethanolamine-binding protein 4 OS=Mus musculus OX=10090 GN=Pebp4 PE=1 SV=1	G3X8V3		?		0.7unknown	3.7996	5.2784
404	TRUE	Empty	Acylphosphatase-1 OS=Mus musculus OX=10090 GN=Acyp1 PE=1 SV=2	P56376	Acyp1	11 kDa		1.1unknown	4.7495	4.2227
405	TRUE	Empty	Puromycin-sensitive aminopeptidase OS=Mus musculus OX=10090 GN=Npepps PE=1 SV=2	Q11011	Npepps	103 kDa		0.7unknown	3.7996	5.2784
562	TRUE	Empty	Tropomyosin alpha-3 chain OS=Mus musculus OX=10090 GN=Tpm3 PE=1 SV=1	D3Z6I8 (+3)	Tpm3	29 kDa	TRUE	0.7unknown	2.8497	4.2227
407	TRUE	Empty	Aamy domain-containing protein OS=Mus musculus OX=10090 GN=Slc3a2 PE=2 SV=1	Q8BTJ9	Slc3a2	58 kDa		1.2unknown	3.7996	3.1671
408	TRUE	Empty	Bleomycin hydrolase OS=Mus musculus OX=10090 GN=Blmh PE=1 SV=1	Q8R016	Blmh	53 kDa		0.9unknown	4.7495	5.2784
409	TRUE	Empty	26S proteasome non-ATPase regulatory subunit 6 OS=Mus musculus OX=10090 GN=Psmd6 PE=1 SV=1	Q99JI4	Psmd6	46 kDa		0.5unknown	3.7996	7.3898
410	TRUE	Empty	NADH dehydrogenase [ubiquinone] 1 alpha subcomplex subunit 10, mitochondrial OS=Mus musculus OX=10090 GN=Ndufa10 PE=1 SV=1	Q99LC3	Ndufa10	41 kDa		0.9unknown	3.7996	4.2227
411	TRUE	Empty	Cytochrome c1, heme protein, mitochondrial OS=Mus musculus OX=10090 GN=Cyc1 PE=1 SV=1	Q9D0M3	Cyc1	35 kDa		0.7unknown	3.7996	5.2784
412	TRUE	Empty	Procathepsin L OS=Mus musculus OX=10090 GN=Ctsl PE=1 SV=2	P06797 (+7)	Ctsl	38 kDa		0.4unknown	2.8497	6.3341
413	TRUE	Empty	Sulfite oxidase, mitochondrial OS=Mus musculus OX=10090 GN=Suox PE=1 SV=2	Q8R086	Suox	61 kDa		0.4unknown	1.8998	4.2227
414	TRUE	Empty	Omega-amidase NIT2 OS=Mus musculus OX=10090 GN=Nit2 PE=1 SV=1	Q9JHW2	Nit2	31 kDa		1.2unknown	3.7996	3.1671
415	TRUE	Empty	Annexin A5 OS=Mus musculus OX=10090 GN=Anxa5 PE=1 SV=1	P48036	Anxa5	36 kDa		2.1unknown	6.6493	3.1671
416	TRUE	Empty	Pdcd6ip protein OS=Mus musculus OX=10090 GN=Pdcd6ip PE=2 SV=1	Q80Y09 (+1)	Pdcd6ip	96 kDa		0.5unknown	2.8497	5.2784
417	TRUE	Empty	Aspartate aminotransferase, cytoplasmic OS=Mus musculus OX=10090 GN=Got1 PE=1 SV=3	P05201	Got1	46 kDa		0.5unknown	2.8497	5.2784
418	TRUE	Empty	Cytochrome c oxidase subunit 2 OS=Mus musculus musculus OX=39442 GN=COX2 PE=3 SV=1	A0A023J6F3 (+9)	COX2	26 kDa		0.5unknown	2.8497	5.2784
297	TRUE	Empty	Carboxylesterase 1D OS=Mus musculus OX=10090 GN=Ces1d PE=1 SV=1	Q8VCT4	Ces1d	62 kDa	TRUE	1.8unknown	5.6994	3.1671
420	TRUE	Empty	Lysozyme e OS=Mus musculus OX=10090 GN=Spaca5 PE=1 SV=1	A0A077S1H9 (+1)	Spaca5	18 kDa		1.1unknown	5.6994	5.2784
421	TRUE	Empty	Ferritin OS=Mus musculus OX=10090 GN=Ftl1 PE=1 SV=1	Q9CPX4	Ftl1	21 kDa		2.1unknown	6.6493	3.1671
422	TRUE	Empty	Cathepsin F OS=Mus musculus OX=10090 GN=Ctsf PE=1 SV=1	Q9R013	Ctsf	52 kDa		2.7unknown	5.6994	2.1114
423	TRUE	Empty	Palmitoyl-protein thioesterase ABHD10, mitochondrial OS=Mus musculus OX=10090 GN=Abhd10 PE=1 SV=1	Q6PE15	Abhd10	33 kDa		1.2unknown	3.7996	3.1671
424	TRUE	Empty	Lysozyme OS=Mus musculus OX=10090 GN=Lyzl1 PE=1 SV=1	A0A077S9Z4 (+2)	Lyzl1	17 kDa		0.7unknown	4.7495	6.3341
425	TRUE	Empty	Macrophage migration inhibitory factor OS=Mus musculus OX=10090 GN=Mif PE=1 SV=2	P34884 (+1)	Mif	13 kDa		1.3unknown	5.6994	4.2227
426	TRUE	Empty	Lysozyme b OS=Mus musculus OX=10090 GN=Lyzl6 PE=1 SV=1	A0A077S2U3 (+1)	Lyzl6	17 kDa		0.7unknown	3.7996	5.2784
427	TRUE	Empty	Gm2a protein OS=Mus musculus OX=10090 GN=Gm2a PE=1 SV=1	Q5F1Z8 (+1)	Gm2a	21 kDa		2.2unknown	4.7495	2.1114
428	TRUE	Empty	Secretory carrier-associated membrane protein OS=Mus musculus OX=10090 GN=Scamp2 PE=1 SV=1	Q3TAL2 (+1)	Scamp2	36 kDa		0.4unknown	1.8998	5.2784
429	TRUE	Empty	Phosphoserine aminotransferase OS=Mus musculus OX=10090 GN=Psat1 PE=1 SV=1	Q3U6K9 (+4)	Psat1	40 kDa		2.1unknown	6.6493	3.1671
430	TRUE	Empty	Acetyl-CoA acetyltransferase, cytosolic OS=Mus musculus OX=10090 GN=Acat2 PE=1 SV=1	A0A3B2WAL8 (+1)	Acat2	36 kDa		1.1unknown	4.7495	4.2227
431	TRUE	Empty	Cytosolic acyl coenzyme A thioester hydrolase OS=Mus musculus OX=10090 GN=Acot7 PE=1 SV=1	E9PYH2 (+1)	Acot7	43 kDa		0.6unknown	3.7996	6.3341
432	TRUE	Empty	Glyoxalase domain-containing protein 4 OS=Mus musculus OX=10090 GN=Glod4 PE=1 SV=1	E9Q197 (+2)	Glod4	31 kDa		0.7unknown	3.7996	5.2784
433	TRUE	Empty	Hsc70-interacting protein OS=Mus musculus OX=10090 GN=St13 PE=1 SV=1	F8WJK8 (+3)	St13	41 kDa		0.9unknown	4.7495	5.2784
434	TRUE	Empty	Glutathione reductase, mitochondrial OS=Mus musculus OX=10090 GN=Gsr PE=1 SV=3	P47791 (+4)	Gsr	54 kDa		1.1unknown	4.7495	4.2227
435	TRUE	Empty	Cytochrome c, somatic OS=Mus musculus OX=10090 GN=Cycs PE=1 SV=2	P62897 (+1)	Cycs	12 kDa		0.7unknown	3.7996	5.2784
436	TRUE	Empty	Cytochrome c oxidase subunit OS=Mus musculus OX=10090 GN=Cox6b2 PE=1 SV=1	Q059Q8 (+1)	Cox6b2	11 kDa		0.9unknown	4.7495	5.2784
437	TRUE	Empty	Voltage-dependent anion-selective channel protein 1 OS=Mus musculus OX=10090 GN=Vdac1 PE=2 SV=1	Q3THL7 (+2)	Vdac1	31 kDa		1.1unknown	4.7495	4.2227
438	TRUE	Empty	Ceramidase OS=Mus musculus OX=10090 GN=Asah1 PE=2 SV=1	Q3TWT5 (+3)	Asah1	45 kDa		1.8unknown	5.6994	3.1671
439	TRUE	Empty	Elongation factor 1-gamma OS=Mus musculus OX=10090 GN=Eef1g PE=1 SV=1	Q4FZK2 (+1)	Eef1g	50 kDa		0.7unknown	3.7996	5.2784
440	TRUE	Empty	Thioredoxin domain-containing protein 3 OS=Mus musculus OX=10090 GN=Nme8 PE=2 SV=1	Q715T0	Nme8	67 kDa		0.7unknown	3.7996	5.2784
441	TRUE	Empty	Phosphoethanolamine/phosphocholine phosphatase OS=Mus musculus OX=10090 GN=Phospho1 PE=1 SV=1	Q8R2H9	Phospho1	30 kDa		0.9unknown	2.8497	3.1671
442	TRUE	Empty	Ran-binding protein 17 OS=Mus musculus OX=10090 GN=Ranbp17 PE=1 SV=1	Q99NF8	Ranbp17	124 kDa		0.9unknown	3.7996	4.2227
443	TRUE	Empty	GLIPR1-like protein 2 OS=Mus musculus OX=10090 GN=Glipr1l2 PE=1 SV=1	Q9CQ35	Glipr1l2	38 kDa		1.2unknown	3.7996	3.1671
444	TRUE	Empty	Cytochrome b-c1 complex subunit 7 OS=Mus musculus OX=10090 GN=Uqcrb PE=1 SV=1	Q9CQB4 (+1)	Uqcrb	14 kDa		0.7unknown	2.8497	4.2227
445	TRUE	Empty	Methylmalonate-semialdehyde dehydrogenase [acylating], mitochondrial OS=Mus musculus OX=10090 GN=Aldh6a1 PE=1 SV=1	Q9EQ20	Aldh6a1	58 kDa		1.2unknown	3.7996	3.1671
446	TRUE	Empty	Thioredoxin domain-containing protein 2 OS=Mus musculus OX=10090 GN=Txndc2 PE=1 SV=1	A0A3B2W416 (+2)	Txndc2	61 kDa		1.2unknown	3.7996	3.1671
447	TRUE	Empty	Alpha-L-fucosidase OS=Mus musculus OX=10090 GN=Fuca2 PE=1 SV=1	Q505Q3 (+1)	Fuca2	54 kDa		2.7unknown	5.6994	2.1114
448	TRUE	Empty	26S proteasome regulatory subunit 10B OS=Mus musculus OX=10090 GN=Psmc6 PE=1 SV=1	P62334 (+1)	Psmc6	44 kDa		2.2unknown	4.7495	2.1114
449	TRUE	Empty	Perilipin-3 OS=Mus musculus OX=10090 GN=Plin3 PE=1 SV=1	Q9DBG5	Plin3	47 kDa		0.7unknown	2.8497	4.2227
450	TRUE	Empty	3-oxoacyl-[acyl-carrier-protein] synthase, mitochondrial OS=Mus musculus OX=10090 GN=Oxsm PE=2 SV=1	Q148P2 (+1)	Oxsm	49 kDa		0.3unknown	1.8998	6.3341
451	TRUE	Empty	Mitochondria-eating protein OS=Mus musculus OX=10090 GN=Spata18 PE=1 SV=2	Q0P557	Spata18	60 kDa		0.3unknown	1.8998	6.3341
452	TRUE	Empty	Ecto-ADP-ribosyltransferase 3 OS=Mus musculus OX=10090 GN=Art3 PE=1 SV=2	Q8R2G4	Art3	42 kDa		1.5unknown	4.7495	3.1671
453	TRUE	Empty	Disintegrin and metalloproteinase domain-containing protein 32 OS=Mus musculus OX=10090 GN=Adam32 PE=1 SV=3	Q8K410	Adam32	84 kDa		0.5unknown	2.8497	5.2784
454	TRUE	Empty	Costars family protein ABRACL (Fragment) OS=Mus musculus OX=10090 GN=Abracl PE=1 SV=1	A0A1W2P7X0 (+3)	Abracl	6 kDa		1.8unknown	5.6994	3.1671
455	TRUE	Empty	Succinate dehydrogenase cytochrome b560 subunit, mitochondrial OS=Mus musculus OX=10090 GN=Sdhc PE=1 SV=1	F8WGB3 (+2)	Sdhc	15 kDa		0.6unknown	3.7996	6.3341
456	TRUE	Empty	Electron transfer flavoprotein subunit alpha, mitochondrial OS=Mus musculus OX=10090 GN=Etfa PE=1 SV=2	Q99LC5	Etfa	35 kDa		1.3unknown	2.8497	2.1114
457	TRUE	Empty	ATP synthase membrane subunit K, mitochondrial OS=Mus musculus OX=10090 GN=Atp5mk PE=1 SV=1	Q78IK2	Atp5mk	6 kDa		0.9unknown	3.7996	4.2227
458	TRUE	Empty	Epididymal protein 13 OS=Mus musculus OX=10090 GN=Eddm13 PE=2 SV=1	E9Q7F5 (+2)	Eddm13	19 kDa		0.7unknown	2.8497	4.2227
459	TRUE	Empty	Acrosomal protein SP-10 OS=Mus musculus OX=10090 GN=Acrv1 PE=1 SV=2	P50289	Acrv1	28 kDa		0.9unknown	3.7996	4.2227
460	TRUE	Empty	Solute carrier family 2, facilitated glucose transporter member 5 OS=Mus musculus OX=10090 GN=Slc2a5 PE=1 SV=2	Q9WV38	Slc2a5	55 kDa		2.7unknown	5.6994	2.1114
461	TRUE	Empty	NADH dehydrogenase [ubiquinone] 1 alpha subcomplex assembly factor 2 OS=Mus musculus OX=10090 GN=Ndufaf2 PE=1 SV=1	Q59J78	Ndufaf2	20 kDa		3.6unknown	3.7996	1.0557
462	TRUE	Empty	Complex III subunit 9 OS=Mus musculus OX=10090 GN=Uqcr10 PE=1 SV=1	Q5NCJ9 (+1)	Uqcr10	7 kDa		2.7unknown	5.6994	2.1114
463	TRUE	Empty	WAP four-disulfide core domain 16 OS=Mus musculus OX=10090 GN=Wfdc16 PE=4 SV=1	A2A5H4 (+1)	Wfdc16	13 kDa		1.5unknown	4.7495	3.1671
464	TRUE	Empty	Serine or cysteine peptidase inhibitor clade F member 2 OS=Mus musculus OX=10090 GN=Serpinf2 PE=1 SV=1	Q5ND36 (+1)	Serpinf2	55 kDa		2.7unknown	5.6994	2.1114
465	TRUE	Empty	Secretory carrier-associated membrane protein OS=Mus musculus OX=10090 GN=Scamp1 PE=2 SV=1	Q9D577	Scamp1	32 kDa		0.4unknown	2.8497	6.3341
299	TRUE	Empty	Transforming protein RhoA (Fragment) OS=Mus musculus OX=10090 GN=Rhoa PE=1 SV=1	A0A0A6YXF6 (+3)	Rhoa	19 kDa	TRUE	2.4unknown	7.5992	3.1671
467	TRUE	Empty	Cystatin-12 OS=Mus musculus OX=10090 GN=Cst12 PE=1 SV=1	E9Q1S9 (+1)	Cst12	16 kDa		0.3unknown	1.8998	6.3341
468	TRUE	Empty	Calponin OS=Mus musculus OX=10090 GN=Cnn1 PE=1 SV=1	A0A1L1SRV0 (+2)	Cnn1	27 kDa		0.9unknown	3.7996	4.2227
469	TRUE	Empty	Acrosin OS=Mus musculus OX=10090 GN=Acr PE=1 SV=1	P23578 (+1)	Acr	49 kDa		0.9unknown	3.7996	4.2227
470	TRUE	Empty	Ras-related protein Rab-5C OS=Mus musculus OX=10090 GN=Rab5c PE=1 SV=2	P35278 (+2)	Rab5c	23 kDa		0.7unknown	3.7996	5.2784
471	TRUE	Empty	Calnexin OS=Mus musculus OX=10090 GN=Canx PE=1 SV=1	P35564 (+2)	Canx	67 kDa		0.9unknown	2.8497	3.1671
472	TRUE	Empty	Nucleobindin-2 OS=Mus musculus OX=10090 GN=Nucb2 PE=1 SV=2	P81117 (+1)	Nucb2	50 kDa		1.1unknown	4.7495	4.2227
473	TRUE	Empty	Ovostatin homolog OS=Mus musculus OX=10090 GN=Ovos PE=2 SV=2	Q3UU35	Ovos	162 kDa		1.1unknown	4.7495	4.2227
474	TRUE	Empty	Serine protease 46 OS=Mus musculus OX=10090 GN=Prss46 PE=1 SV=2	Q5M8S2	Prss46	35 kDa		0.5unknown	2.8497	5.2784
475	TRUE	Empty	Retinal dehydrogenase 2 OS=Mus musculus OX=10090 GN=Aldh1a2 PE=1 SV=2	Q62148	Aldh1a2	57 kDa		1.8unknown	5.6994	3.1671
476	TRUE	Empty	Ubiquitin thioesterase OTUB1 OS=Mus musculus OX=10090 GN=Otub1 PE=1 SV=2	Q7TQI3	Otub1	31 kDa		1.5unknown	4.7495	3.1671
477	TRUE	Empty	Probable isocitrate dehydrogenase [NAD] gamma 2, mitochondrial OS=Mus musculus OX=10090 PE=2 SV=1	Q8BPC6		44 kDa		1.1unknown	4.7495	4.2227
478	TRUE	Empty	Inositol-3-phosphate synthase 1 OS=Mus musculus OX=10090 GN=Isyna1 PE=1 SV=1	Q9JHU9	Isyna1	61 kDa		1.2unknown	3.7996	3.1671
479	TRUE	Empty	Bisphosphoglycerate mutase OS=Mus musculus OX=10090 GN=Bpgm PE=1 SV=2	P15327	Bpgm	30 kDa		0.9unknown	3.7996	4.2227
480	TRUE	Empty	Mmel1 protein OS=Mus musculus OX=10090 GN=Mmel1 PE=2 SV=1	B2RPX5 (+3)	Mmel1	86 kDa		0.4unknown	1.8998	4.2227
481	TRUE	Empty	Chloride channel accessory 3A2 OS=Mus musculus OX=10090 GN=Clca3a2 PE=1 SV=1	Q9EQR4 (+1)	Clca3a2	100 kDa		1.5unknown	4.7495	3.1671
482	TRUE	Empty	AB hydrolase-1 domain-containing protein OS=Mus musculus OX=10090 GN=Bphl PE=2 SV=1	Q3TDN8 (+1)	Bphl	34 kDa		0.7unknown	3.7996	5.2784
483	TRUE	Empty	Putative protein-lysine deacylase ABHD14B (Fragment) OS=Mus musculus OX=10090 GN=Abhd14b PE=1 SV=1	A0A087WP24 (+4)	Abhd14b	15 kDa		1.2unknown	3.7996	3.1671
484	TRUE	Empty	Protein disulfide-isomerase A6 OS=Mus musculus OX=10090 GN=Pdia6 PE=2 SV=1	Q3THH1 (+3)	Pdia6	49 kDa		0.9unknown	3.7996	4.2227
485	TRUE	Empty	NADH-cytochrome b5 reductase OS=Mus musculus OX=10090 GN=Cyb5r3 PE=1 SV=1	F2Z456 (+2)	Cyb5r3	35 kDa		0.5unknown	2.8497	5.2784
349	TRUE	Empty	Acyl-CoA-binding domain-containing protein 7 OS=Mus musculus OX=10090 GN=Acbd7 PE=1 SV=1	A0A2I3BRA0	Acbd7	10 kDa	TRUE	2.1unknown	6.6493	3.1671
487	TRUE	Empty	Beta-2-microglobulin OS=Mus musculus OX=10090 GN=B2m PE=1 SV=2	P01887 (+1)	B2m	14 kDa		0.4unknown	2.8497	6.3341
488	TRUE	Empty	Protein FAM3C OS=Mus musculus OX=10090 GN=Fam3c PE=1 SV=1	G3X9I1 (+3)	Fam3c	21 kDa		0.9unknown	3.7996	4.2227
489	TRUE	Empty	Alpha glucosidase 2 alpha neutral subunit OS=Mus musculus OX=10090 GN=Ganab PE=1 SV=1	A1A4T2 (+1)	Ganab	109 kDa		1.1unknown	4.7495	4.2227
490	TRUE	Empty	Trehalase OS=Mus musculus OX=10090 GN=Treh PE=1 SV=1	Q9JLT2	Treh	65 kDa		0.3unknown	1.8998	6.3341
491	TRUE	Empty	Haptoglobin OS=Mus musculus OX=10090 GN=Hp PE=1 SV=1	Q3UBS3 (+1)	Hp	39 kDa		2.2unknown	4.7495	2.1114
492	TRUE	Empty	Proteasome subunit beta type-6 OS=Mus musculus OX=10090 GN=Psmb6 PE=1 SV=3	Q60692	Psmb6	25 kDa		0.6unknown	1.8998	3.1671
493	TRUE	Empty	ADP-ribose glycohydrolase MACROD1 OS=Mus musculus OX=10090 GN=Macrod1 PE=1 SV=2	Q922B1	Macrod1	35 kDa		0.5unknown	2.8497	5.2784
494	TRUE	Empty	Kelch-like 10 (Drosophila) OS=Mus musculus OX=10090 GN=Klhl10 PE=1 SV=1	B2RTD7 (+1)	Klhl10	69 kDa		0.2unknown	0.94989	4.2227
350	TRUE	Empty	Beta-galactosidase OS=Mus musculus OX=10090 GN=Glb1 PE=1 SV=1	P23780 (+3)	Glb1	73 kDa	TRUE	1.8unknown	5.6994	3.1671
496	TRUE	Empty	Inhibitor of carbonic anhydrase OS=Mus musculus OX=10090 GN=Inhca PE=1 SV=1	D3YY36 (+2)	Inhca	69 kDa		7.2unknown	7.5992	1.0557
497	TRUE	Empty	Fibrinogen C-terminal domain-containing protein OS=Mus musculus OX=10090 GN=Fgg PE=1 SV=1	Q3UEM7 (+2)	Fgg	49 kDa		6.3unknown	6.6493	1.0557
389	TRUE	Empty	Ribose-phosphate pyrophosphokinase 2 OS=Mus musculus OX=10090 GN=Prps2 PE=1 SV=4	Q9CS42	Prps2	35 kDa	TRUE	2.4unknown	7.5992	3.1671
499	TRUE	Empty	Complement component C9 OS=Mus musculus OX=10090 GN=C9 PE=1 SV=1	A0A0R4J032 (+1)	C9	63 kDa		5.4unknown	5.6994	1.0557
500	TRUE	Empty	Testis specific expressed protein 8 OS=Mus musculus OX=10090 GN=Nudt16l2 PE=2 SV=1	C9W8M5 (+1)	Nudt16l2	22 kDa		1.2unknown	3.7996	3.1671
501	TRUE	Empty	Maestro heat-like repeat-containing protein family member 2B OS=Mus musculus OX=10090 GN=Mroh2b PE=1 SV=2	Q7M6Y6	Mroh2b	180 kDa		1.2unknown	3.7996	3.1671
502	TRUE	Empty	NADH dehydrogenase [ubiquinone] 1 beta subcomplex subunit 10 OS=Mus musculus OX=10090 GN=Ndufb10 PE=1 SV=3	Q9DCS9	Ndufb10	21 kDa		1.2unknown	3.7996	3.1671
503	TRUE	Empty	Adenylyl cyclase-associated protein 1 OS=Mus musculus OX=10090 GN=Cap1 PE=1 SV=4	P40124 (+2)	Cap1	52 kDa		0.7unknown	2.8497	4.2227
504	TRUE	Empty	Endoplasmin OS=Mus musculus OX=10090 GN=Hsp90b1 PE=1 SV=2	P08113 (+3)	Hsp90b1	92 kDa		0.9unknown	2.8497	3.1671
505	TRUE	Empty	Disintegrin and metalloproteinase domain-containing protein 20-like OS=Mus musculus OX=10090 GN=Adam24 PE=2 SV=1	Q8CDV3 (+1)	Adam24	85 kDa		1.2unknown	3.7996	3.1671
506	TRUE	Empty	Legumain OS=Mus musculus OX=10090 GN=Lgmn PE=1 SV=1	A2RTI3 (+1)	Lgmn	49 kDa		0.6unknown	1.8998	3.1671
507	TRUE	Empty	Keratin 19 OS=Mus musculus OX=10090 GN=Krt19 PE=1 SV=1	B1AQ78 (+1)	Krt19	45 kDa		0.4unknown	1.8998	5.2784
508	TRUE	Empty	Protein arginine N-methyltransferase 5 OS=Mus musculus OX=10090 GN=Prmt5 PE=1 SV=1	A0A0R4J049 (+1)	Prmt5	73 kDa		1.8unknown	3.7996	2.1114
509	TRUE	Empty	Vesicle-associated membrane protein 3 OS=Mus musculus OX=10090 GN=Vamp3 PE=1 SV=1	P63024	Vamp3	11 kDa		0.7unknown	2.8497	4.2227
510	TRUE	Empty	t-SNARE coiled-coil homology domain-containing protein OS=Mus musculus OX=10090 GN=Stx12 PE=2 SV=1	Q3TDG9 (+1)	Stx12	31 kDa		0.7unknown	2.8497	4.2227
511	TRUE	Empty	Fibrinogen beta chain OS=Mus musculus OX=10090 GN=Fgb PE=1 SV=1	Q3TGR2 (+1)	Fgb	55 kDa		2.2unknown	4.7495	2.1114
512	TRUE	Empty	Lumican OS=Mus musculus OX=10090 GN=Lum PE=1 SV=2	P51885	Lum	38 kDa		2.2unknown	4.7495	2.1114
495	TRUE	Empty	Glycerol kinase OS=Mus musculus OX=10090 GN=Gk PE=2 SV=1	Q3TEN9 (+1)	Gk	57 kDa	TRUE	0.9unknown	2.8497	3.1671
514	TRUE	Empty	Copper homeostasis protein cutC homolog (Fragment) OS=Mus musculus OX=10090 GN=Cutc PE=1 SV=1	D3YY50 (+3)	Cutc	27 kDa		0.9unknown	2.8497	3.1671
515	TRUE	Empty	Cytochrome b5 heme-binding domain-containing protein OS=Mus musculus OX=10090 GN=Cyb5b PE=2 SV=1	Q3TH64 (+2)	Cyb5b	16 kDa		0.5unknown	2.8497	5.2784
516	TRUE	Empty	KUNITZ5 OS=Mus musculus OX=10090 GN=Spint5 PE=2 SV=1	Q32ZM2	Spint5	12 kDa		3.6unknown	3.7996	1.0557
517	TRUE	Empty	Cytochrome c oxidase subunit 1 OS=Mus musculus castaneus OX=10091 GN=COX1 PE=3 SV=1	A0A023J612 (+26)	COX1	57 kDa		0.7unknown	2.8497	4.2227
518	TRUE	Empty	Prdx2 protein OS=Mus musculus OX=10090 GN=Prdx2 PE=2 SV=1	Q5M9N9 (+1)	Prdx2	22 kDa		1.2unknown	3.7996	3.1671
519	TRUE	Empty	Ubiquitin carboxyl-terminal hydrolase isozyme L1 OS=Mus musculus OX=10090 GN=Uchl1 PE=1 SV=1	Q9R0P9	Uchl1	25 kDa		0.9unknown	2.8497	3.1671
520	TRUE	Empty	Disintegrin and metalloproteinase domain-containing protein 5 (Fragment) OS=Mus musculus OX=10090 GN=Adam5 PE=1 SV=1	F6S1B5 (+1)	Adam5	69 kDa		0.9unknown	2.8497	3.1671
521	TRUE	Empty	Phospholipase B1, membrane-associated OS=Mus musculus OX=10090 GN=Plb1 PE=1 SV=2	Q3TTY0	Plb1	165 kDa		0.4unknown	1.8998	4.2227
522	TRUE	Empty	Alpha-1-acid glycoprotein 1 OS=Mus musculus OX=10090 GN=Orm1 PE=1 SV=1	Q60590	Orm1	24 kDa		0.9unknown	3.7996	4.2227
523	TRUE	Empty	V-type proton ATPase subunit E 2 OS=Mus musculus OX=10090 GN=Atp6v1e2 PE=1 SV=1	Q9D593	Atp6v1e2	26 kDa		0.4unknown	1.8998	5.2784
498	TRUE	Empty	14-3-3 protein eta OS=Mus musculus OX=10090 GN=Ywhah PE=1 SV=2	P68510	Ywhah	28 kDa	TRUE	1.8unknown	5.6994	3.1671
525	TRUE	Empty	Fatty acid-binding protein, adipocyte OS=Mus musculus OX=10090 GN=Fabp4 PE=1 SV=3	P04117 (+1)	Fabp4	15 kDa		0.7unknown	2.8497	4.2227
526	TRUE	Empty	Xaa-Pro aminopeptidase 1 OS=Mus musculus OX=10090 GN=Xpnpep1 PE=1 SV=1	Q3UE92 (+2)	Xpnpep1	75 kDa		0.4unknown	1.8998	5.2784
527	TRUE	Empty	Isocitrate dehydrogenase [NAD] subunit, mitochondrial OS=Mus musculus OX=10090 GN=Idh3b PE=1 SV=1	Q91VA7	Idh3b	42 kDa		0.9unknown	2.8497	3.1671
528	TRUE	Empty	Inorganic pyrophosphatase 2, mitochondrial OS=Mus musculus OX=10090 GN=Ppa2 PE=1 SV=1	Q91VM9	Ppa2	38 kDa		0.2unknown	0.94989	4.2227
529	TRUE	Empty	CDGSH iron-sulfur domain-containing protein 1 OS=Mus musculus OX=10090 GN=Cisd1 PE=1 SV=1	Q91WS0	Cisd1	12 kDa		0.9unknown	1.8998	2.1114
530	TRUE	Empty	ATP synthase subunit s, mitochondrial OS=Mus musculus OX=10090 GN=Dmac2l PE=1 SV=1	Q9CRA7	Dmac2l	23 kDa		0.9unknown	2.8497	3.1671
531	TRUE	Empty	Diazepam-binding inhibitor-like 5 OS=Mus musculus OX=10090 GN=Dbil5 PE=1 SV=1	O09035 (+1)	Dbil5	10 kDa		1.2unknown	3.7996	3.1671
532	TRUE	Empty	V-type proton ATPase catalytic subunit A OS=Mus musculus OX=10090 GN=Atp6v1a PE=1 SV=2	P50516	Atp6v1a	68 kDa		0.4unknown	1.8998	4.2227
533	TRUE	Empty	Thioredoxin domain-containing protein OS=Mus musculus OX=10090 GN=Erp44 PE=2 SV=1	Q3URM4 (+1)	Erp44	47 kDa		0.9unknown	2.8497	3.1671
534	TRUE	Empty	Phospholipid-transporting ATPase IK OS=Mus musculus OX=10090 GN=Atp8b3 PE=1 SV=1	Q6UQ17	Atp8b3	152 kDa		0.9unknown	1.8998	2.1114
535	TRUE	Empty	Glutamine amidotransferase-like class 1 domain-containing 3A (Fragment) OS=Mus musculus OX=10090 GN=Gatd3a PE=1 SV=1	A0A1W2P7B6 (+1)	Gatd3a	20 kDa		0.4unknown	1.8998	5.2784
536	TRUE	Empty	Phosphatidylinositol transfer protein alpha isoform OS=Mus musculus OX=10090 GN=Pitpna PE=1 SV=1	J3QPW1 (+6)	Pitpna	32 kDa		0.2unknown	0.94989	5.2784
537	TRUE	Empty	Isocitrate dehydrogenase [NADP], mitochondrial OS=Mus musculus OX=10090 GN=Idh2 PE=1 SV=3	P54071	Idh2	51 kDa		0.4unknown	1.8998	4.2227
538	TRUE	Empty	Monocarboxylate transporter 2 OS=Mus musculus OX=10090 GN=Slc16a7 PE=2 SV=1	A0JNU2 (+4)	Slc16a7	42 kDa		4.5unknown	4.7495	1.0557
539	TRUE	Empty	Dihydrolipoyllysine-residue succinyltransferase component of 2-oxoglutarate dehydrogenase complex, mitochondrial OS=Mus musculus OX=10090 GN=Dlst PE=1 SV=1	Q9D2G2	Dlst	49 kDa		2.2unknown	4.7495	2.1114
540	TRUE	Empty	Apoe protein OS=Mus musculus OX=10090 GN=Apoe PE=2 SV=1	Q6GTX3	Apoe	36 kDa		3.6unknown	3.7996	1.0557
541	TRUE	Empty	Inter alpha-trypsin inhibitor, heavy chain 4 OS=Mus musculus OX=10090 GN=Itih4 PE=1 SV=2	A6X935 (+2)	Itih4	105 kDa		1.3unknown	2.8497	2.1114
542	TRUE	Empty	Zinc-alpha-2-glycoprotein OS=Mus musculus OX=10090 GN=Azgp1 PE=1 SV=2	Q64726	Azgp1	35 kDa		5.4unknown	5.6994	1.0557
543	TRUE	Empty	Ferritin, mitochondrial OS=Mus musculus OX=10090 GN=Ftmt PE=1 SV=2	Q9D5H4	Ftmt	27 kDa		1.2unknown	3.7996	3.1671
544	TRUE	Empty	Myoglobin OS=Mus musculus OX=10090 GN=Mb PE=1 SV=3	P04247 (+1)	Mb	17 kDa		INFunknown	5.6994	0
545	TRUE	Empty	Pyruvate dehydrogenase protein X component, mitochondrial OS=Mus musculus OX=10090 GN=Pdhx PE=1 SV=1	Q8BKZ9	Pdhx	54 kDa		0.0unknown	0	5.2784
546	TRUE	Empty	Ectonucleotide pyrophosphatase/phosphodiesterase family member 2 OS=Mus musculus OX=10090 GN=Enpp2 PE=1 SV=1	G3UXY9 (+1)	Enpp2	105 kDa		0.9unknown	2.8497	3.1671
547	TRUE	Empty	NADH dehydrogenase [ubiquinone] 1 alpha subcomplex subunit 11 OS=Mus musculus OX=10090 GN=Ndufa11 PE=1 SV=1	G5E814 (+1)	Ndufa11	15 kDa		1.2unknown	3.7996	3.1671
548	TRUE	Empty	Haloacid dehalogenase-like hydrolase domain-containing 5 OS=Mus musculus OX=10090 GN=Hdhd5 PE=1 SV=1	Q91WM2	Hdhd5	46 kDa		0.9unknown	2.8497	3.1671
549	TRUE	Empty	Serine protease HTRA2, mitochondrial OS=Mus musculus OX=10090 GN=Htra2 PE=1 SV=1	D3YX27 (+5)	Htra2	46 kDa		0.7unknown	2.8497	4.2227
550	TRUE	Empty	ATP synthase subunit gamma OS=Mus musculus OX=10090 GN=Atp5c1 PE=1 SV=1	A2AKU9 (+7)	Atp5c1	33 kDa		0.7unknown	2.8497	4.2227
551	TRUE	Empty	Proteasome subunit alpha type (Fragment) OS=Mus musculus OX=10090 GN=Psma4 PE=1 SV=1	E9PW69 (+1)	Psma4	23 kDa		1.3unknown	2.8497	2.1114
513	TRUE	Empty	Predicted gene 4787 OS=Mus musculus OX=10090 GN=Gm4787 PE=2 SV=1	B2RUD9	Gm4787	83 kDa	TRUE	0.9unknown	2.8497	3.1671
553	TRUE	Empty	Carboxypeptidase A5 OS=Mus musculus OX=10090 GN=Cpa5 PE=2 SV=1	B2RQW9 (+2)	Cpa5	49 kDa		0.4unknown	1.8998	4.2227
554	TRUE	Empty	MICOS complex subunit OS=Mus musculus OX=10090 GN=Apoo PE=2 SV=1	Q3KNM9 (+1)	Apoo	19 kDa		0.6unknown	1.8998	3.1671
555	TRUE	Empty	Protein phosphatase inhibitor 2 OS=Mus musculus OX=10090 GN=Ppp1r2 PE=1 SV=1	D3Z3A0 (+3)	Ppp1r2	22 kDa		0.9unknown	2.8497	3.1671
556	TRUE	Empty	Sialate O-acetylesterase OS=Mus musculus OX=10090 GN=Siae PE=1 SV=3	P70665	Siae	61 kDa		0.9unknown	2.8497	3.1671
557	TRUE	Empty	Alpha-actinin-4 OS=Mus musculus OX=10090 GN=Actn4 PE=1 SV=1	A0A1L1SV25 (+3)	Actn4	107 kDa		1.2unknown	3.7996	3.1671
558	TRUE	Empty	Palmitoyl-protein hydrolase OS=Mus musculus OX=10090 GN=Lypla1 PE=1 SV=1	J3QP56 (+1)	Lypla1	24 kDa		0.9unknown	2.8497	3.1671
559	TRUE	Empty	Peptidyl-prolyl cis-trans isomerase B OS=Mus musculus OX=10090 GN=Ppib PE=1 SV=2	P24369 (+1)	Ppib	24 kDa		0.4unknown	1.8998	5.2784
560	TRUE	Empty	Succinyl-CoA:3-ketoacid-coenzyme A transferase OS=Mus musculus OX=10090 GN=Oxct1 PE=2 SV=1	Q3UK61 (+2)	Oxct1	56 kDa		1.2unknown	3.7996	3.1671
561	TRUE	Empty	Thioredoxin reductase 1, cytoplasmic OS=Mus musculus OX=10090 GN=Txnrd1 PE=1 SV=3	Q9JMH6	Txnrd1	67 kDa		1.8unknown	3.7996	2.1114
552	TRUE	Empty	Tpm2 protein OS=Mus musculus OX=10090 GN=Tpm2 PE=2 SV=1	Q6PJ18	Tpm2	33 kDa	TRUE	0.6unknown	1.8998	3.1671
563	TRUE	Empty	Pro-cathepsin H (Fragment) OS=Mus musculus OX=10090 GN=Ctsh PE=1 SV=6	A0A087WR20 (+1)	Ctsh	32 kDa		0.4unknown	1.8998	4.2227
564	TRUE	Empty	26S proteasome non-ATPase regulatory subunit 8 OS=Mus musculus OX=10090 GN=Psmd8 PE=1 SV=1	Q3TG45 (+6)	Psmd8	29 kDa		1.2unknown	3.7996	3.1671
565	TRUE	Empty	Probable D-lactate dehydrogenase, mitochondrial OS=Mus musculus OX=10090 GN=Ldhd PE=1 SV=1	Q7TNG8 (+1)	Ldhd	52 kDa		0.9unknown	1.8998	2.1114
566	TRUE	Empty	Acid sphingomyelinase-like phosphodiesterase 3a OS=Mus musculus OX=10090 GN=Smpdl3a PE=1 SV=2	P70158	Smpdl3a	50 kDa		2.2unknown	4.7495	2.1114
567	TRUE	Empty	Trifunctional enzyme subunit beta, mitochondrial OS=Mus musculus OX=10090 GN=Hadhb PE=1 SV=1	Q99JY0	Hadhb	51 kDa		1.8unknown	3.7996	2.1114
568	TRUE	Empty	Ubiquitin-conjugating enzyme E2 L3 (Fragment) OS=Mus musculus OX=10090 GN=Ube2l3 PE=1 SV=1	A0A338P786 (+2)	Ube2l3	17 kDa		2.2unknown	4.7495	2.1114
569	TRUE	Empty	Haloacid dehalogenase-like hydrolase domain-containing protein 2 OS=Mus musculus OX=10090 GN=Hdhd2 PE=1 SV=2	Q3UGR5	Hdhd2	29 kDa		0.4unknown	1.8998	5.2784
570	TRUE	Empty	Dynein light chain 1, cytoplasmic OS=Mus musculus OX=10090 GN=Dynll1 PE=1 SV=1	P63168 (+1)	Dynll1	10 kDa		1.3unknown	2.8497	2.1114
571	TRUE	Empty	Exportin-1 OS=Mus musculus OX=10090 GN=Xpo1 PE=1 SV=1	Q6P5F9	Xpo1	123 kDa		0.2unknown	0.94989	4.2227
572	TRUE	Empty	Acylamino-acid-releasing enzyme (Fragment) OS=Mus musculus OX=10090 GN=Apeh PE=1 SV=1	A0A0R4J107	Apeh	80 kDa		0.9unknown	1.8998	2.1114
573	TRUE	Empty	Protein-L-isoaspartate O-methyltransferase OS=Mus musculus OX=10090 GN=Pcmt1 PE=1 SV=1	E0CYV0 (+4)	Pcmt1	30 kDa		0.6unknown	1.8998	3.1671
574	TRUE	Empty	Myosin light chain kinase, smooth muscle OS=Mus musculus OX=10090 GN=Mylk PE=1 SV=3	Q6PDN3	Mylk	213 kDa		3.6unknown	3.7996	1.0557
575	TRUE	Empty	Stomatin OS=Mus musculus OX=10090 GN=Stom PE=1 SV=3	P54116	Stom	31 kDa		0.9unknown	2.8497	3.1671
576	TRUE	Empty	Tissue alpha-L-fucosidase OS=Mus musculus OX=10090 GN=Fuca1 PE=1 SV=1	Q99LJ1	Fuca1	52 kDa		4.5unknown	4.7495	1.0557
629	TRUE	Empty	RAS related protein 1b OS=Mus musculus OX=10090 GN=Rap1b PE=1 SV=1	Q52L50 (+1)	Rap1b	21 kDa	TRUE	0.6unknown	1.8998	3.1671
578	TRUE	Empty	Synaptogyrin OS=Mus musculus OX=10090 GN=Syngr4 PE=1 SV=1	A0A0R4J0K3 (+1)	Syngr4	26 kDa		0.2unknown	0.94989	5.2784
579	TRUE	Empty	SAR1A OS=Mus musculus OX=10090 GN=Sar1a PE=2 SV=1	Q3TXJ4 (+1)	Sar1a	22 kDa		2.2unknown	4.7495	2.1114
580	TRUE	Empty	Damage-control phosphatase ARMT1 OS=Mus musculus OX=10090 GN=Armt1 PE=1 SV=1	A6H630	Armt1	51 kDa		0.2unknown	0.94989	5.2784
581	TRUE	Empty	OTTMUSWSBP00075795 OS=Mus musculus domesticus OX=10092 GN=OTTMUSWSBG00059279 PE=3 SV=1	A0A1G5SJA5 (+3)	OTTMUSWSBG00059279	27 kDa		4.5unknown	4.7495	1.0557
582	TRUE	Empty	10 kDa heat shock protein, mitochondrial OS=Mus musculus OX=10090 GN=Hspe1 PE=1 SV=1	Q4KL76 (+2)	Hspe1	11 kDa		2.2unknown	4.7495	2.1114
583	TRUE	Empty	Vitronectin OS=Mus musculus OX=10090 GN=Vtn PE=1 SV=2	P29788	Vtn	55 kDa		1.8unknown	3.7996	2.1114
584	TRUE	Empty	PDZ and LIM domain protein 3 OS=Mus musculus OX=10090 GN=Pdlim3 PE=1 SV=1	A0A1B0GSX6 (+1)	Pdlim3	39 kDa		2.2unknown	4.7495	2.1114
585	TRUE	Empty	Chloride intracellular channel protein 3 OS=Mus musculus OX=10090 GN=Clic3 PE=1 SV=1	A2AJ28 (+2)	Clic3	27 kDa		2.7unknown	2.8497	1.0557
586	TRUE	Empty	Bifunctional coenzyme A synthase OS=Mus musculus OX=10090 GN=Coasy PE=1 SV=2	Q9DBL7	Coasy	62 kDa		0.2unknown	0.94989	4.2227
587	TRUE	Empty	Phosphoribosyl pyrophosphate synthase-associated protein 1 OS=Mus musculus OX=10090 GN=Prpsap1 PE=1 SV=1	B1AT82 (+1)	Prpsap1	42 kDa		0.7unknown	2.8497	4.2227
588	TRUE	Empty	Aminopeptidase B OS=Mus musculus OX=10090 GN=Rnpep PE=1 SV=2	Q8VCT3	Rnpep	72 kDa		3.6unknown	3.7996	1.0557
589	TRUE	Empty	Complement factor B OS=Mus musculus OX=10090 GN=Gm20547 PE=4 SV=1	B8JJN0	Gm20547	142 kDa		4.5unknown	4.7495	1.0557
590	TRUE	Empty	Glutathione peroxidase 1 OS=Mus musculus OX=10090 GN=Gpx1 PE=1 SV=2	P11352	Gpx1	22 kDa		2.7unknown	2.8497	1.0557
591	TRUE	Empty	Methanethiol oxidase OS=Mus musculus OX=10090 GN=Selenbp1 PE=1 SV=2	P17563	Selenbp1	53 kDa		INFunknown	4.7495	0
592	TRUE	Empty	26S proteasome regulatory subunit 4 OS=Mus musculus OX=10090 GN=Psmc1 PE=1 SV=1	P62192 (+1)	Psmc1	49 kDa		1.3unknown	2.8497	2.1114
593	TRUE	Empty	Copper transport protein ATOX1 OS=Mus musculus OX=10090 GN=Atox1 PE=1 SV=1	O08997	Atox1	7 kDa		1.3unknown	2.8497	2.1114
594	TRUE	Empty	Acyl-coenzyme A thioesterase THEM4 OS=Mus musculus OX=10090 GN=Them4 PE=1 SV=1	Q3UUI3	Them4	26 kDa		1.3unknown	2.8497	2.1114
595	TRUE	Empty	FUN14 domain-containing protein 2 OS=Mus musculus OX=10090 PE=2 SV=1	Q8C5W7 (+1)		20 kDa		0.4unknown	1.8998	4.2227
596	TRUE	Empty	ATP-dependent (S)-NAD(P)H-hydrate dehydratase OS=Mus musculus OX=10090 GN=Naxd PE=1 SV=1	J3QMM7 (+2)	Naxd	35 kDa		0.4unknown	1.8998	4.2227
597	TRUE	Empty	Annexin (Fragment) OS=Mus musculus OX=10090 GN=Anxa4 PE=1 SV=1	A0A0N4SV57 (+4)	Anxa4	29 kDa		0.9unknown	1.8998	2.1114
598	TRUE	Empty	Protein phosphatase 3, regulatory subunit B, alpha isoform (Calcineurin B, type II) OS=Mus musculus OX=10090 GN=Ppp3r2 PE=1 SV=1	Q497S1 (+1)	Ppp3r2	21 kDa		1.8unknown	3.7996	2.1114
599	TRUE	Empty	Farnesyl pyrophosphate synthase OS=Mus musculus OX=10090 GN=Fdps PE=2 SV=1	Q3US29 (+2)	Fdps	41 kDa		1.3unknown	2.8497	2.1114
600	TRUE	Empty	Cation-transporting ATPase OS=Mus musculus OX=10090 GN=Atp13a4 PE=3 SV=2	E9QPP7 (+2)	Atp13a4	131 kDa		1.8unknown	3.7996	2.1114
601	TRUE	Empty	Transmembrane 9 superfamily member 2 OS=Mus musculus OX=10090 GN=Tm9sf2 PE=1 SV=1	P58021 (+4)	Tm9sf2	75 kDa		0.6unknown	1.8998	3.1671
602	TRUE	Empty	Lymphocyte antigen 6K OS=Mus musculus OX=10090 GN=Ly6k PE=1 SV=1	Q9CWP4	Ly6k	17 kDa		0.9unknown	1.8998	2.1114
603	TRUE	Empty	Dehydrogenase/reductase SDR family member 1 OS=Mus musculus OX=10090 GN=Dhrs1 PE=2 SV=1	Q3TVU9 (+1)	Dhrs1	34 kDa		0.4unknown	1.8998	4.2227
604	TRUE	Empty	Gamma-interferon-inducible lysosomal thiol reductase OS=Mus musculus OX=10090 GN=Ifi30 PE=1 SV=3	Q9ESY9	Ifi30	28 kDa		0.6unknown	1.8998	3.1671
605	TRUE	Empty	GTP-binding nuclear protein Ran OS=Mus musculus OX=10090 GN=Ran PE=1 SV=3	P62827 (+2)	Ran	24 kDa		1.3unknown	2.8497	2.1114
606	TRUE	Empty	NADH dehydrogenase [ubiquinone] iron-sulfur protein 6, mitochondrial OS=Mus musculus OX=10090 GN=Ndufs6 PE=1 SV=1	A0A1Y7VM38 (+1)	Ndufs6	14 kDa		2.7unknown	2.8497	1.0557
645	TRUE	Empty	Complement decay-accelerating factor, GPI-anchored OS=Mus musculus OX=10090 GN=Cd55 PE=1 SV=2	Q61475	Cd55	43 kDa	TRUE	0.3unknown	0.94989	3.1671
608	TRUE	Empty	Epimerase family protein SDR39U1 OS=Mus musculus OX=10090 GN=Sdr39u1 PE=1 SV=2	Q5M8N4	Sdr39u1	31 kDa		3.6unknown	3.7996	1.0557
609	TRUE	Empty	Alanine--tRNA ligase OS=Mus musculus OX=10090 GN=Aars PE=2 SV=1	Q3TZ32 (+3)	Aars	107 kDa		0.4unknown	0.94989	2.1114
610	TRUE	Empty	Thioredoxin domain-containing protein 17 OS=Mus musculus OX=10090 GN=Txndc17 PE=1 SV=1	Q9CQM5	Txndc17	14 kDa		2.7unknown	2.8497	1.0557
611	TRUE	Empty	Alpha-1,4 glucan phosphorylase OS=Mus musculus OX=10090 GN=Pygb PE=2 SV=1	Q3TFQ8 (+4)	Pygb	97 kDa		1.8unknown	1.8998	1.0557
612	TRUE	Empty	D-beta-hydroxybutyrate dehydrogenase, mitochondrial OS=Mus musculus OX=10090 GN=Bdh1 PE=1 SV=2	Q80XN0	Bdh1	38 kDa		1.3unknown	2.8497	2.1114
613	TRUE	Empty	Lipocalin 12 OS=Mus musculus OX=10090 GN=Lcn12 PE=2 SV=1	Q2TA58 (+2)	Lcn12	22 kDa		2.7unknown	2.8497	1.0557
614	TRUE	Empty	Isochorismatase domain-containing protein 1 OS=Mus musculus OX=10090 GN=Isoc1 PE=1 SV=1	Q91V64 (+1)	Isoc1	32 kDa		1.3unknown	2.8497	2.1114
615	TRUE	Empty	Golgi-associated Rab2B interactor-like 3 OS=Mus musculus OX=10090 GN=Garin3 PE=2 SV=1	B7XG48 (+2)	Garin3	68 kDa		3.6unknown	3.7996	1.0557
616	TRUE	Empty	Plasma protease C1 inhibitor OS=Mus musculus OX=10090 GN=Serping1 PE=1 SV=1	A2ATR8 (+1)	Serping1	38 kDa		1.8unknown	3.7996	2.1114
617	TRUE	Empty	Dipeptidyl peptidase 4 OS=Mus musculus OX=10090 GN=Dpp4 PE=1 SV=3	P28843 (+1)	Dpp4	87 kDa		4.5unknown	4.7495	1.0557
618	TRUE	Empty	Epidermal growth factor receptor OS=Mus musculus OX=10090 GN=Egfr PE=1 SV=1	Q01279 (+3)	Egfr	135 kDa		1.8unknown	3.7996	2.1114
524	TRUE	Empty	Poly(rC)-binding protein 1 OS=Mus musculus OX=10090 GN=Pcbp1 PE=1 SV=1	P60335	Pcbp1	37 kDa	TRUE	0.9unknown	1.8998	2.1114
620	TRUE	Empty	Sialidase-1 OS=Mus musculus OX=10090 GN=Neu1 PE=1 SV=1	O35657 (+1)	Neu1	45 kDa		3.6unknown	3.7996	1.0557
621	TRUE	Empty	Ubiquitin carboxyl-terminal hydrolase 7 OS=Mus musculus OX=10090 GN=Usp7 PE=1 SV=1	F8VPX1 (+1)	Usp7	128 kDa		0.2unknown	0.94989	4.2227
622	TRUE	Empty	Serine protease inhibitor Kazal-type 8 OS=Mus musculus OX=10090 GN=Spink8 PE=2 SV=1	Q09TK9	Spink8	12 kDa		0.4unknown	1.8998	4.2227
623	TRUE	Empty	1700080O16Rik protein OS=Mus musculus OX=10090 GN=Magea14 PE=2 SV=1	Q9D9G4	Magea14	32 kDa		3.6unknown	3.7996	1.0557
624	TRUE	Empty	Complex I assembly factor ACAD9, mitochondrial OS=Mus musculus OX=10090 GN=Acad9 PE=1 SV=2	Q8JZN5	Acad9	69 kDa		0.0unknown	0	3.1671
625	TRUE	Empty	Presequence protease, mitochondrial OS=Mus musculus OX=10090 GN=Pitrm1 PE=1 SV=1	Q8K411	Pitrm1	117 kDa		0.3unknown	0.94989	3.1671
626	TRUE	Empty	Dihydropyrimidinase-related protein 2 OS=Mus musculus OX=10090 GN=Dpysl2 PE=1 SV=2	O08553	Dpysl2	62 kDa		INFunknown	4.7495	0
627	TRUE	Empty	RIKEN cDNA 4931406C07 gene OS=Mus musculus OX=10090 GN=4931406C07Rik PE=1 SV=1	A0A1L1SSF8 (+1)	4931406C07Rik	31 kDa		INFunknown	3.7996	0
628	TRUE	Empty	Plasminogen OS=Mus musculus OX=10090 GN=Plg PE=1 SV=3	P20918 (+1)	Plg	91 kDa		INFunknown	3.7996	0
643	TRUE	Empty	Guanine nucleotide-binding protein G(I)/G(S)/G(T) subunit beta-1 OS=Mus musculus OX=10090 GN=Gnb1 PE=1 SV=3	P62874 (+1)	Gnb1	37 kDa	TRUE	0.9unknown	1.8998	2.1114
630	TRUE	Empty	Alkaline phosphatase OS=Mus musculus OX=10090 GN=Alpl PE=2 SV=1	B7XGA6 (+4)	Alpl	57 kDa		1.3unknown	2.8497	2.1114
631	TRUE	Empty	Phospholipase A(1) OS=Mus musculus OX=10090 GN=Lipg PE=3 SV=1	C0LQ91 (+3)	Lipg	57 kDa		0.9unknown	1.8998	2.1114
632	TRUE	Empty	Immunoglobulin-binding protein 1b OS=Mus musculus OX=10090 GN=Igbp1b PE=1 SV=1	A0A0B4J1F7 (+1)	Igbp1b	39 kDa		0.6unknown	1.8998	3.1671
633	TRUE	Empty	Macrophage-capping protein OS=Mus musculus OX=10090 GN=Capg PE=2 SV=1	Q3TNN6 (+2)	Capg	39 kDa		0.6unknown	1.8998	3.1671
634	TRUE	Empty	Solute carrier family 22 (Organic cation transporter), member 21 OS=Mus musculus OX=10090 GN=Slc22a21 PE=2 SV=1	A2RSK7 (+1)	Slc22a21	63 kDa		0.9unknown	1.8998	2.1114
635	TRUE	Empty	Low molecular weight phosphotyrosine protein phosphatase OS=Mus musculus OX=10090 GN=Acp1 PE=2 SV=1	Q4VAI2 (+2)	Acp1	18 kDa		0.9unknown	1.8998	2.1114
636	TRUE	Empty	Methylosome protein 50 OS=Mus musculus OX=10090 GN=Wdr77 PE=1 SV=1	Q99J09	Wdr77	37 kDa		0.6unknown	1.8998	3.1671
637	TRUE	Empty	Vesicle-fusing ATPase OS=Mus musculus OX=10090 GN=Nsf PE=1 SV=2	P46460	Nsf	83 kDa		1.3unknown	2.8497	2.1114
638	TRUE	Empty	NEDD8 OS=Mus musculus OX=10090 GN=Nedd8 PE=1 SV=2	P29595 (+1)	Nedd8	9 kDa		0.6unknown	1.8998	3.1671
639	TRUE	Empty	Cell division control protein 42 homolog OS=Mus musculus OX=10090 GN=Cdc42 PE=1 SV=2	P60766	Cdc42	21 kDa		1.3unknown	2.8497	2.1114
640	TRUE	Empty	Calcium-binding protein 39 OS=Mus musculus OX=10090 GN=Cab39 PE=1 SV=2	Q06138	Cab39	40 kDa		0.4unknown	0.94989	2.1114
641	TRUE	Empty	Glia maturation factor OS=Mus musculus OX=10090 GN=Gmfb PE=2 SV=1	A7VJ98 (+2)	Gmfb	17 kDa		1.3unknown	2.8497	2.1114
642	TRUE	Empty	Membrane cofactor protein OS=Mus musculus OX=10090 GN=Cd46 PE=4 SV=1	A0A0R4J1X9 (+1)	Cd46	34 kDa		0.6unknown	1.8998	3.1671
607	TRUE	Empty	Glycerol kinase OS=Mus musculus OX=10090 GN=Gykl1 PE=2 SV=1	Q0VDQ2 (+2)	Gykl1	60 kDa	TRUE	2.7unknown	2.8497	1.0557
644	TRUE	Empty	Transaldolase OS=Mus musculus OX=10090 GN=Taldo1 PE=1 SV=1	A0A1B0GR11 (+1)	Taldo1	42 kDa		0.9unknown	1.8998	2.1114
619	TRUE	Empty	Protein phosphatase 1A OS=Mus musculus OX=10090 GN=Ppm1a PE=1 SV=1	P49443 (+3)	Ppm1a	42 kDa	TRUE	4.5unknown	4.7495	1.0557
646	TRUE	Empty	Testis-expressed protein 29 OS=Mus musculus OX=10090 GN=Tex29 PE=1 SV=1	A0A1B0GSS2 (+1)	Tex29	23 kDa		0.6unknown	1.8998	3.1671
647	TRUE	Empty	Prohibitin-2 OS=Mus musculus OX=10090 GN=Phb2 PE=1 SV=1	O35129 (+1)	Phb2	33 kDa		0.3unknown	0.94989	3.1671
648	TRUE	Empty	Monocarboxylate transporter 1 OS=Mus musculus OX=10090 GN=Slc16a1 PE=1 SV=1	P53986 (+4)	Slc16a1	53 kDa		0.3unknown	0.94989	3.1671
649	TRUE	Empty	NAD(P)-dependent steroid dehydrogenase-like protein OS=Mus musculus OX=10090 GN=Nsdhl PE=1 SV=1	Q3US15 (+4)	Nsdhl	41 kDa		0.9unknown	1.8998	2.1114
650	TRUE	Empty	UV excision repair protein RAD23 homolog B OS=Mus musculus OX=10090 GN=Rad23b PE=1 SV=2	P54728 (+2)	Rad23b	44 kDa		0.3unknown	0.94989	3.1671
651	TRUE	Empty	Long-chain-fatty-acid--CoA ligase ACSBG2 OS=Mus musculus OX=10090 GN=Acsbg2 PE=1 SV=1	Q2XU92	Acsbg2	74 kDa		0.4unknown	0.94989	2.1114
652	TRUE	Empty	Solute carrier family 25 (Mitochondrial carnitine/acylcarnitine translocase), member 20 OS=Mus musculus OX=10090 GN=Slc25a20 PE=2 SV=1	Q7TPW6 (+1)	Slc25a20	33 kDa		1.8unknown	1.8998	1.0557
653	TRUE	Empty	Na(+)/H(+) exchange regulatory cofactor NHE-RF3 OS=Mus musculus OX=10090 GN=Pdzk1 PE=1 SV=1	A0A0R4J1V0 (+1)	Pdzk1	56 kDa		1.8unknown	1.8998	1.0557
654	TRUE	Empty	Ornithine aminotransferase, mitochondrial OS=Mus musculus OX=10090 GN=Oat PE=1 SV=1	P29758 (+3)	Oat	48 kDa		0.2unknown	0.94989	4.2227
655	TRUE	Empty	Acetyl-CoA acyltransferase 2 OS=Mus musculus OX=10090 GN=Acaa2 PE=2 SV=1	Q3UKH3 (+1)	Acaa2	42 kDa		0.4unknown	0.94989	2.1114
656	TRUE	Empty	Purine nucleoside phosphorylase OS=Mus musculus OX=10090 GN=Pnp PE=1 SV=1	Q543K9	Pnp	32 kDa		0.3unknown	0.94989	3.1671
657	TRUE	Empty	Sorting nexin OS=Mus musculus OX=10090 GN=Snx5 PE=2 SV=1	Q3TJN6 (+2)	Snx5	47 kDa		1.8unknown	1.8998	1.0557
658	TRUE	Empty	Maestro heat-like repeat family member 1 OS=Mus musculus OX=10090 GN=Mroh1 PE=1 SV=1	E0CZ22	Mroh1	182 kDa		0.4unknown	0.94989	2.1114
659	TRUE	Empty	Protein CREG1 OS=Mus musculus OX=10090 GN=Creg1 PE=1 SV=1	O88668	Creg1	24 kDa		2.7unknown	2.8497	1.0557
660	TRUE	Empty	Thioredoxin OS=Mus musculus OX=10090 GN=Txn PE=1 SV=3	P10639	Txn	12 kDa		0.9unknown	1.8998	2.1114
661	TRUE	Empty	Pyruvate dehydrogenase E1 component subunit alpha, somatic form, mitochondrial OS=Mus musculus OX=10090 GN=Pdha1 PE=1 SV=1	P35486 (+1)	Pdha1	43 kDa		1.3unknown	2.8497	2.1114
662	TRUE	Empty	Equatorin OS=Mus musculus OX=10090 GN=Eqtn PE=2 SV=1	B7SXT6 (+1)	Eqtn	33 kDa		1.3unknown	2.8497	2.1114
663	TRUE	Empty	Dehydrogenase/reductase SDR family member 11 OS=Mus musculus OX=10090 GN=Dhrs11 PE=1 SV=1	Q3U0B3	Dhrs11	28 kDa		2.7unknown	2.8497	1.0557
664	TRUE	Empty	Serine protease 52 OS=Mus musculus OX=10090 GN=Prss52 PE=2 SV=2	Q9D9M0	Prss52	36 kDa		0.3unknown	0.94989	3.1671
665	TRUE	Empty	PKS_ER domain-containing protein OS=Mus musculus OX=10090 GN=Vat1 PE=2 SV=1	Q3TXD3 (+4)	Vat1	43 kDa		1.3unknown	2.8497	2.1114
666	TRUE	Empty	Ras-related protein Rab-7a OS=Mus musculus OX=10090 GN=Rab7a PE=1 SV=2	P51150 (+1)	Rab7a	23 kDa		3.6unknown	3.7996	1.0557
667	TRUE	Empty	Mitochondrial dicarboxylate carrier OS=Mus musculus OX=10090 GN=Slc25a10 PE=1 SV=2	Q9QZD8	Slc25a10	32 kDa		0.3unknown	0.94989	3.1671
668	TRUE	Empty	Corticosteroid-binding globulin OS=Mus musculus OX=10090 GN=Serpina6 PE=1 SV=1	Q06770 (+1)	Serpina6	45 kDa		2.7unknown	2.8497	1.0557
669	TRUE	Empty	Myosin light polypeptide 6 OS=Mus musculus OX=10090 GN=Myl6 PE=1 SV=1	A0A1W2P6F6 (+4)	Myl6	17 kDa		0.0unknown	0	4.2227
670	TRUE	Empty	Phospholipase B-like OS=Mus musculus OX=10090 GN=Plbd1 PE=1 SV=1	A0A0R4J0B2 (+1)	Plbd1	63 kDa		0.0unknown	0	3.1671
671	TRUE	Empty	Complement component 7 OS=Mus musculus OX=10090 GN=C7 PE=1 SV=2	D3YXF5	C7	93 kDa		INFunknown	2.8497	0
672	TRUE	Empty	Nucleobindin-1 OS=Mus musculus OX=10090 GN=Nucb1 PE=1 SV=1	A0A1C7CYU3 (+2)	Nucb1	53 kDa		INFunknown	3.7996	0
673	TRUE	Empty	Alpha-amylase (Fragment) OS=Mus musculus OX=10090 GN=Amy1 PE=1 SV=2	D3YYQ5 (+1)	Amy1	31 kDa		INFunknown	2.8497	0
674	TRUE	Empty	Murinoglobulin-1 OS=Mus musculus OX=10090 GN=Mug1 PE=1 SV=3	P28665	Mug1	165 kDa		0.0unknown	0	3.1671
675	TRUE	Empty	Complement factor I OS=Mus musculus OX=10090 GN=Cfi PE=1 SV=3	Q61129	Cfi	67 kDa		INFunknown	2.8497	0
676	TRUE	Empty	Complement component C8 beta chain OS=Mus musculus OX=10090 GN=C8b PE=1 SV=1	Q8BH35	C8b	66 kDa		INFunknown	3.7996	0
677	TRUE	Empty	Pmis1 protein OS=Mus musculus OX=10090 GN=Gm128 PE=1 SV=1	G9MDF2 (+1)	Gm128	38 kDa		INFunknown	3.7996	0
678	TRUE	Empty	Ubiquitin-conjugating enzyme E2N OS=Mus musculus OX=10090 GN=Ube2n PE=1 SV=1	A2RTT4 (+1)	Ube2n	17 kDa		0.9unknown	1.8998	2.1114
679	TRUE	Empty	Enoyl-CoA delta isomerase 1, mitochondrial OS=Mus musculus OX=10090 GN=Eci1 PE=1 SV=2	P42125 (+1)	Eci1	32 kDa		0.9unknown	1.8998	2.1114
680	TRUE	Empty	Envelope protein OS=Mus musculus OX=10090 GN=D17H6S56E-5 PE=2 SV=1	P97406 (+4)	D17H6S56E-5	66 kDa		0.9unknown	1.8998	2.1114
681	TRUE	Empty	Dynein light chain roadblock-type 2 OS=Mus musculus OX=10090 GN=Dynlrb2 PE=1 SV=1	Q9DAJ5	Dynlrb2	11 kDa		0.9unknown	1.8998	2.1114
682	TRUE	Empty	GTP:AMP phosphotransferase AK3, mitochondrial OS=Mus musculus OX=10090 GN=Ak3 PE=2 SV=1	Q9D8W6 (+1)	Ak3	21 kDa		0.9unknown	1.8998	2.1114
683	TRUE	Empty	Protein phosphatase 3 catalytic subunit alpha OS=Mus musculus OX=10090 GN=Ppp3ca PE=1 SV=1	P63328 (+1)	Ppp3ca	59 kDa		0.9unknown	1.8998	2.1114
684	TRUE	Empty	Ribosyldihydronicotinamide dehydrogenase [quinone] OS=Mus musculus OX=10090 GN=Nqo2 PE=1 SV=1	A0A1Y7VL95 (+3)	Nqo2	21 kDa		1.8unknown	1.8998	1.0557
685	TRUE	Empty	Transmembrane protease serine 12 OS=Mus musculus OX=10090 GN=Tmprss12 PE=1 SV=1	Q3V0Q7 (+1)	Tmprss12	37 kDa		0.4unknown	0.94989	2.1114
686	TRUE	Empty	NADH dehydrogenase [ubiquinone] iron-sulfur protein 2, mitochondrial OS=Mus musculus OX=10090 GN=Ndufs2 PE=1 SV=1	D3YXT0 (+1)	Ndufs2	50 kDa		2.7unknown	2.8497	1.0557
687	TRUE	Empty	Actin-related protein 2/3 complex subunit 4 OS=Mus musculus OX=10090 GN=Arpc4 PE=1 SV=3	P59999 (+2)	Arpc4	20 kDa		0.9unknown	1.8998	2.1114
688	TRUE	Empty	V-type proton ATPase subunit H OS=Mus musculus OX=10090 GN=Atp6v1h PE=1 SV=1	A0A0A6YWP6 (+2)	Atp6v1h	51 kDa		0.9unknown	1.8998	2.1114
689	TRUE	Empty	DCN1-like protein OS=Mus musculus OX=10090 GN=Tes3-ps PE=4 SV=1	A0A1Y7VP24 (+2)	Tes3-ps	30 kDa		0.4unknown	0.94989	2.1114
690	TRUE	Empty	Serine hydroxymethyltransferase (Fragment) OS=Mus musculus OX=10090 GN=Shmt1 PE=1 SV=1	G3UYY1 (+3)	Shmt1	49 kDa		1.8unknown	1.8998	1.0557
691	TRUE	Empty	Gamma-glutamylcyclotransferase OS=Mus musculus OX=10090 GN=Ggct PE=1 SV=1	Q9D7X8	Ggct	21 kDa		0.4unknown	0.94989	2.1114
692	TRUE	Empty	Acyl carrier protein (Fragment) OS=Mus musculus OX=10090 GN=Ndufab1 PE=1 SV=1	F6ZFT1 (+4)	Ndufab1	14 kDa		0.3unknown	0.94989	3.1671
693	TRUE	Empty	Ferritin OS=Mus musculus OX=10090 GN=Fth1 PE=1 SV=1	A0A494BA92 (+1)	Fth1	16 kDa		0.4unknown	0.94989	2.1114
694	TRUE	Empty	Embigin OS=Mus musculus OX=10090 GN=Emb PE=1 SV=2	P21995 (+3)	Emb	37 kDa		0.3unknown	0.94989	3.1671
695	TRUE	Empty	Exportin-2 OS=Mus musculus OX=10090 GN=Cse1l PE=1 SV=1	Q9ERK4	Cse1l	110 kDa		2.7unknown	2.8497	1.0557
696	TRUE	Empty	ATP synthase subunit g, mitochondrial OS=Mus musculus OX=10090 GN=Atp5mg PE=1 SV=1	Q9CPQ8 (+2)	Atp5mg	11 kDa		1.8unknown	1.8998	1.0557
697	TRUE	Empty	Isoaspartyl peptidase/L-asparaginase OS=Mus musculus OX=10090 GN=Asrgl1 PE=1 SV=1	Q8C0M9	Asrgl1	34 kDa		1.8unknown	1.8998	1.0557
698	TRUE	Empty	L-gulonate 3-dehydrogenase OS=Mus musculus OX=10090 GN=Cryl1 PE=1 SV=1	A7VMV2 (+1)	Cryl1	35 kDa		1.8unknown	1.8998	1.0557
699	TRUE	Empty	Ectonucleoside triphosphate diphosphohydrolase 2 OS=Mus musculus OX=10090 GN=Entpd2 PE=1 SV=2	O55026 (+2)	Entpd2	54 kDa		2.7unknown	2.8497	1.0557
700	TRUE	Empty	Translationally-controlled tumor protein OS=Mus musculus OX=10090 GN=Tpt1 PE=1 SV=1	P63028	Tpt1	19 kDa		0.9unknown	1.8998	2.1114
701	TRUE	Empty	Ropporin-1-like protein OS=Mus musculus OX=10090 GN=Ropn1l PE=1 SV=2	Q9EQ00	Ropn1l	25 kDa		2.7unknown	2.8497	1.0557
702	TRUE	Empty	Heterogeneous nuclear ribonucleoprotein D0 (Fragment) OS=Mus musculus OX=10090 GN=Hnrnpd PE=1 SV=1	E9Q5B6 (+4)	Hnrnpd	12 kDa		2.7unknown	2.8497	1.0557
703	TRUE	Empty	UMP-CMP kinase OS=Mus musculus OX=10090 GN=Cmpk1 PE=1 SV=1	A0A0R4J093 (+1)	Cmpk1	26 kDa		0.9unknown	1.8998	2.1114
704	TRUE	Empty	Acyl-CoA-binding protein OS=Mus musculus OX=10090 GN=Dbi PE=1 SV=2	P31786 (+1)	Dbi	10 kDa		1.8unknown	1.8998	1.0557
705	TRUE	Empty	V-type proton ATPase subunit G OS=Mus musculus OX=10090 GN=Atp6v1g1 PE=2 SV=1	Q3U7E0 (+2)	Atp6v1g1	14 kDa		1.8unknown	1.8998	1.0557
706	TRUE	Empty	Heat shock protein beta-9 OS=Mus musculus OX=10090 GN=Hspb9 PE=3 SV=1	G3UWB9 (+1)	Hspb9	22 kDa		0.3unknown	0.94989	3.1671
707	TRUE	Empty	Hydroxyacyl-coenzyme A dehydrogenase, mitochondrial OS=Mus musculus OX=10090 GN=Hadh PE=1 SV=2	Q61425	Hadh	34 kDa		0.4unknown	0.94989	2.1114
708	TRUE	Empty	Carboxypeptidase M OS=Mus musculus OX=10090 GN=Cpm PE=1 SV=2	Q80V42	Cpm	51 kDa		0.4unknown	0.94989	2.1114
709	TRUE	Empty	Bcl-2-like protein 15 OS=Mus musculus OX=10090 GN=Bcl2l15 PE=2 SV=2	Q08ED0	Bcl2l15	18 kDa		0.9unknown	1.8998	2.1114
710	TRUE	Empty	A-kinase anchor protein 3 OS=Mus musculus OX=10090 GN=Akap3 PE=1 SV=2	O88987	Akap3	96 kDa		0.9unknown	1.8998	2.1114
711	TRUE	Empty	Beta-defensin OS=Mus musculus OX=10090 GN=Defb23 PE=2 SV=1	Q30KP0	Defb23	18 kDa		0.4unknown	0.94989	2.1114
712	TRUE	Empty	Carcinoembryonic antigen-related cell adhesion molecule 10 OS=Mus musculus OX=10090 GN=Ceacam10 PE=4 SV=1	A0A0R4J0G1 (+1)	Ceacam10	30 kDa		INFunknown	2.8497	0
713	TRUE	Empty	Dimethylaniline monooxygenase [N-oxide-forming] 2 OS=Mus musculus OX=10090 GN=Fmo2 PE=1 SV=3	Q8K2I3	Fmo2	61 kDa		1.8unknown	1.8998	1.0557
714	TRUE	Empty	Dolichyl-diphosphooligosaccharide--protein glycosyltransferase subunit 2 OS=Mus musculus OX=10090 GN=Rpn2 PE=1 SV=1	A2ACG7 (+3)	Rpn2	68 kDa		0.4unknown	0.94989	2.1114
715	TRUE	Empty	Very long-chain-specific acyl-CoA dehydrogenase, mitochondrial OS=Mus musculus OX=10090 GN=Acadvl PE=1 SV=1	B1AR28 (+2)	Acadvl	69 kDa		0.3unknown	0.94989	3.1671
716	TRUE	Empty	Beta-defensin 15 OS=Mus musculus OX=10090 GN=Defb15 PE=2 SV=1	Q8R2I5	Defb15	9 kDa		2.7unknown	2.8497	1.0557
717	TRUE	Empty	Prostaglandin reductase 1 OS=Mus musculus OX=10090 GN=Ptgr1 PE=2 SV=1	Q4FJY5 (+1)	Ptgr1	36 kDa		INFunknown	1.8998	0
718	TRUE	Empty	Di-N-acetylchitobiase OS=Mus musculus OX=10090 GN=Ctbs PE=2 SV=1	Q102J0 (+1)	Ctbs	41 kDa		INFunknown	2.8497	0
719	TRUE	Empty	Heme oxygenase 2 OS=Mus musculus OX=10090 GN=Hmox2 PE=1 SV=1	O70252 (+2)	Hmox2	36 kDa		INFunknown	1.8998	0
720	TRUE	Empty	Heparin cofactor 2 OS=Mus musculus OX=10090 GN=Serpind1 PE=1 SV=1	P49182 (+1)	Serpind1	54 kDa		INFunknown	2.8497	0
721	TRUE	Empty	Prothrombin OS=Mus musculus OX=10090 GN=F2 PE=1 SV=1	H7BX99 (+2)	F2	70 kDa		INFunknown	1.8998	0
722	TRUE	Empty	Carboxypeptidase N catalytic chain OS=Mus musculus OX=10090 GN=Cpn1 PE=1 SV=1	Q9JJN5	Cpn1	52 kDa		INFunknown	1.8998	0
723	TRUE	Empty	Syntaxin-binding protein 2 (Fragment) OS=Mus musculus OX=10090 GN=Stxbp2 PE=1 SV=1	F8WGM5 (+3)	Stxbp2	66 kDa		0.0unknown	0	3.1671
724	TRUE	Empty	ATP synthase subunit e, mitochondrial OS=Mus musculus OX=10090 GN=Atp5me PE=1 SV=2	Q06185 (+1)	Atp5me	8 kDa		INFunknown	2.8497	0
725	TRUE	Empty	Fatty acid-binding protein, heart OS=Mus musculus OX=10090 GN=Fabp3 PE=1 SV=5	P11404 (+1)	Fabp3	15 kDa		INFunknown	2.8497	0
726	TRUE	Empty	Serum amyloid A-4 protein OS=Mus musculus OX=10090 GN=Saa4 PE=1 SV=2	P31532	Saa4	15 kDa		INFunknown	2.8497	0
727	TRUE	Empty	Biliverdin reductase A OS=Mus musculus OX=10090 GN=Blvra PE=1 SV=1	Q9CY64	Blvra	34 kDa		INFunknown	1.8998	0
728	TRUE	Empty	NADH dehydrogenase [ubiquinone] 1 alpha subcomplex subunit 8 OS=Mus musculus OX=10090 GN=Ndufa8 PE=2 SV=1	A0A1S6GWI0 (+1)	Ndufa8	24 kDa		0.4unknown	0.94989	2.1114
729	TRUE	Empty	ATP-citrate synthase OS=Mus musculus OX=10090 GN=Acly PE=2 SV=1	Q3TED3 (+3)	Acly	120 kDa		1.8unknown	1.8998	1.0557
730	TRUE	Empty	Peptidyl-prolyl cis-trans isomerase FKBP1A OS=Mus musculus OX=10090 GN=Fkbp1a PE=1 SV=2	P26883 (+1)	Fkbp1a	12 kDa		1.8unknown	1.8998	1.0557
731	TRUE	Empty	Frataxin, mitochondrial OS=Mus musculus OX=10090 GN=Fxn PE=1 SV=1	O35943 (+3)	Fxn	23 kDa		0.4unknown	0.94989	2.1114
732	TRUE	Empty	26S proteasome non-ATPase regulatory subunit 5 OS=Mus musculus OX=10090 GN=Psmd5 PE=1 SV=4	Q8BJY1	Psmd5	56 kDa		0.4unknown	0.94989	2.1114
733	TRUE	Empty	5-oxoprolinase (Fragment) OS=Mus musculus OX=10090 GN=Oplah PE=1 SV=8	E9Q484 (+2)	Oplah	92 kDa		0.4unknown	0.94989	2.1114
734	TRUE	Empty	Ras-related protein Rab-10 OS=Mus musculus OX=10090 GN=Rab10 PE=1 SV=1	P61027 (+2)	Rab10	23 kDa	TRUE	1.8unknown	1.8998	1.0557
735	TRUE	Empty	Sperm surface protein Sp17 (Fragment) OS=Mus musculus OX=10090 GN=Spa17 PE=1 SV=1	A0A1L1SU87 (+2)	Spa17	15 kDa		1.8unknown	1.8998	1.0557
736	TRUE	Empty	Sperm acrosome membrane-associated protein 4 OS=Mus musculus OX=10090 GN=Spaca4 PE=1 SV=1	Q80ZQ0	Spaca4	13 kDa		1.8unknown	1.8998	1.0557
737	TRUE	Empty	Vesicular integral-membrane protein VIP36 OS=Mus musculus OX=10090 GN=Lman2 PE=1 SV=2	Q9DBH5	Lman2	40 kDa		0.4unknown	0.94989	2.1114
738	TRUE	Empty	Argininosuccinate lyase (Fragment) OS=Mus musculus OX=10090 GN=Asl PE=1 SV=1	E0CY49 (+2)	Asl	29 kDa		0.4unknown	0.94989	2.1114
739	TRUE	Empty	Cytochrome c oxidase subunit 6C OS=Mus musculus OX=10090 GN=Cox6c PE=1 SV=3	Q9CPQ1	Cox6c	8 kDa		0.4unknown	0.94989	2.1114
740	TRUE	Empty	Mitochondrial fission 1 protein OS=Mus musculus OX=10090 GN=Fis1 PE=1 SV=1	G3X9U9 (+1)	Fis1	16 kDa		0.4unknown	0.94989	2.1114
741	TRUE	Empty	Long-chain-fatty-acid--CoA ligase OS=Mus musculus OX=10090 GN=Acsl6 PE=2 SV=1	A8IP90 (+7)	Acsl6	78 kDa		0.4unknown	0.94989	2.1114
742	TRUE	Empty	Cotl1 protein OS=Mus musculus OX=10090 GN=Cotl1 PE=1 SV=1	Q544F6 (+1)	Cotl1	16 kDa		0.4unknown	0.94989	2.1114
743	TRUE	Empty	Glutathione peroxidase OS=Mus musculus OX=10090 GN=Gpx4 PE=1 SV=1	S4R1E5	Gpx4	18 kDa		0.4unknown	0.94989	2.1114
744	TRUE	Empty	Putative phospholipase B-like 2 OS=Mus musculus OX=10090 GN=Plbd2 PE=1 SV=2	Q3TCN2	Plbd2	66 kDa		1.8unknown	1.8998	1.0557
745	TRUE	Empty	Golgi-associated RAB2 interactor family member 4 OS=Mus musculus OX=10090 GN=Garin4 PE=1 SV=1	B7XG49	Garin4	64 kDa		0.4unknown	0.94989	2.1114
746	TRUE	Empty	26S proteasome non-ATPase regulatory subunit 14 OS=Mus musculus OX=10090 GN=Psmd14 PE=1 SV=2	O35593 (+2)	Psmd14	35 kDa		1.8unknown	1.8998	1.0557
747	TRUE	Empty	Stanniocalcin-1 OS=Mus musculus OX=10090 GN=Stc1 PE=2 SV=1	O55183 (+6)	Stc1	27 kDa		INFunknown	1.8998	0
748	TRUE	Empty	Ferredoxin-2, mitochondrial OS=Mus musculus OX=10090 GN=Fdx2 PE=1 SV=1	Q9CPW2	Fdx2	19 kDa		0.0unknown	0	2.1114
749	TRUE	Empty	Mitochondrial amidoxime reducing component 2 OS=Mus musculus OX=10090 GN=Mtarc2 PE=1 SV=1	Q922Q1	Mtarc2	38 kDa		INFunknown	2.8497	0
750	TRUE	Empty	Inter-alpha-trypsin inhibitor heavy chain H3 OS=Mus musculus OX=10090 GN=Itih3 PE=1 SV=3	Q61704	Itih3	99 kDa		INFunknown	1.8998	0
751	TRUE	Empty	Inactive serine protease 54 OS=Mus musculus OX=10090 GN=Prss54 PE=2 SV=1	A6H685 (+2)	Prss54	43 kDa		INFunknown	2.8497	0
752	TRUE	Empty	Complement component C8 gamma chain OS=Mus musculus OX=10090 GN=C8g PE=1 SV=1	Q9DAC2	C8g	19 kDa		INFunknown	1.8998	0
753	TRUE	Empty	Complement component 4B (Childo blood group) OS=Mus musculus OX=10090 GN=C4b PE=2 SV=1	B2RWX2 (+2)	C4b	193 kDa		INFunknown	2.8497	0
754	TRUE	Empty	Regucalcin OS=Mus musculus OX=10090 GN=Rgn PE=1 SV=1	Q64374	Rgn	33 kDa		INFunknown	2.8497	0
755	TRUE	Empty	Annexin A3 OS=Mus musculus OX=10090 GN=Anxa3 PE=1 SV=4	O35639 (+4)	Anxa3	36 kDa		INFunknown	1.8998	0
756	TRUE	Empty	Cytochrome c oxidase subunit 6A1, mitochondrial OS=Mus musculus OX=10090 GN=Cox6a1 PE=1 SV=2	P43024 (+1)	Cox6a1	12 kDa		0.0unknown	0	2.1114
757	TRUE	Empty	Immunoglobulin heavy constant alpha (Fragment) OS=Mus musculus OX=10090 GN=Igha PE=1 SV=1	A0A075B6A3 (+9)	Igha	37 kDa		INFunknown	2.8497	0
758	TRUE	Empty	Transmembrane emp24 domain-containing protein 10 OS=Mus musculus OX=10090 GN=Tmed10 PE=1 SV=1	Q9D1D4	Tmed10	25 kDa		0.0unknown	0	2.1114
759	TRUE	Empty	Atlastin-3 OS=Mus musculus OX=10090 GN=Atl3 PE=1 SV=1	E9PYT3 (+1)	Atl3	60 kDa		0.0unknown	0	2.1114
760	TRUE	Empty	Keratin, type I cytoskeletal 18 OS=Mus musculus OX=10090 GN=Krt18 PE=1 SV=5	P05784	Krt18	48 kDa		INFunknown	1.8998	0
761	TRUE	Empty	Protein EFR3 homolog A OS=Mus musculus OX=10090 GN=Efr3a PE=1 SV=1	A0A1D5RLL3 (+1)	Efr3a	96 kDa		0.0unknown	0	2.1114
762	TRUE	Empty	Eukaryotic translation initiation factor 6 OS=Mus musculus OX=10090 GN=Eif6 PE=1 SV=2	O55135 (+6)	Eif6	27 kDa		0.0unknown	0	2.1114
763	TRUE	Empty	[Tau protein] kinase OS=Mus musculus OX=10090 GN=Gsk3a PE=1 SV=1	D3Z7E5 (+1)	Gsk3a	51 kDa		INFunknown	1.8998	0
764	TRUE	Empty	MHC_I-like_Ag-recog domain-containing protein OS=Mus musculus OX=10090 GN=9230019H11Rik PE=2 SV=1	Q3UW27	9230019H11Rik	28 kDa		0.0unknown	0	2.1114
765	TRUE	Empty	Amine oxidase OS=Mus musculus OX=10090 GN=Il4i1 PE=1 SV=1	A0A0R4J0C2 (+2)	Il4i1	70 kDa		INFunknown	1.8998	0
766	TRUE	Empty	Cpn2 protein (Fragment) OS=Mus musculus OX=10090 GN=Cpn2 PE=2 SV=1	Q642I5 (+1)	Cpn2	46 kDa		INFunknown	1.8998	0
767	TRUE	Empty	Fibrinogen alpha chain OS=Mus musculus OX=10090 GN=Fga PE=1 SV=1	E9PV24	Fga	87 kDa		INFunknown	1.8998	0
768	TRUE	Empty	Proteasome activator complex subunit 1 (Fragment) OS=Mus musculus OX=10090 GN=Psme1 PE=1 SV=1	G3UXZ5 (+2)	Psme1	27 kDa		INFunknown	1.8998	0
769	TRUE	Empty	Thioredoxin-dependent peroxide reductase, mitochondrial OS=Mus musculus OX=10090 GN=Prdx3 PE=1 SV=1	P20108	Prdx3	28 kDa		0.0unknown	0	2.1114
770	TRUE	Empty	Actin-like protein 7A OS=Mus musculus OX=10090 GN=Actl7a PE=1 SV=1	Q9QY84	Actl7a	49 kDa		0.0unknown	0	2.1114
771	TRUE	Empty	Ras-related protein Rab-4 OS=Mus musculus OX=10090 GN=Rab4b PE=2 SV=1	Q3USC3 (+2)	Rab4b	22 kDa		0.0unknown	0	2.1114
772	TRUE	Empty	Protein SGT1 homolog OS=Mus musculus OX=10090 GN=Sugt1 PE=1 SV=3	Q9CX34	Sugt1	38 kDa		INFunknown	1.8998	0
773	TRUE	Empty	Cytochrome b OS=Mus musculus castaneus OX=10091 GN=CYTB PE=3 SV=1	A0A023J601 (+148)	CYTB	43 kDa		0.0unknown	0	2.1114
774	TRUE	Empty	Mitochondrial-processing peptidase subunit beta (Fragment) OS=Mus musculus OX=10090 GN=Pmpcb PE=2 SV=1	Q3TET5 (+1)	Pmpcb	54 kDa		0.0unknown	0	2.1114
775	TRUE	Empty	Phosphoserine phosphatase OS=Mus musculus OX=10090 GN=Psph PE=1 SV=1	Q99LS3	Psph	25 kDa		INFunknown	1.8998	0
776	TRUE	Empty	Sorting nexin-2 OS=Mus musculus OX=10090 GN=Snx2 PE=2 SV=1	Q3U5L3 (+2)	Snx2	58 kDa		INFunknown	1.8998	0
777	TRUE	Empty	IgE L chain kappa OS=Mus musculus OX=10090 PE=2 SV=1	A0A0D5ZY64 (+6)		26 kDa		INFunknown	1.8998	0
778	TRUE	Empty	Indoleamine 2,3-dioxygenase 1 OS=Mus musculus OX=10090 GN=Ido1 PE=1 SV=1	P28776	Ido1	46 kDa		INFunknown	1.8998	0
END OF FILE
